# Supplementary material for: Exploring the Genetic Basis of Drought Tolerance in Alhagi camelorum: A Comprehensive Transcriptome Study of Osmotic Stress Adaptations
Source: Int J Mol Sci. 2024 Nov 27;25(23):12725. doi: 10.3390/ijms252312725 (PMC11641545; doi:10.3390/ijms252312725)
Supplement: Supplementary file 1 [file ijms-25-12725-s001.zip]

Archive with 3 entries (3 files):
- Supplementary Figures.pdf
- Table S1_DEGs.xlsx
- Table S2.xlsx
