# Supplementary material for: Exploring the Genetic Basis of Drought Tolerance in Alhagi camelorum: A Comprehensive Transcriptome Study of Osmotic Stress Adaptations
Source: Int J Mol Sci. 2024 Nov 27;25(23):12725. doi: 10.3390/ijms252312725 (PMC11641545; doi:10.3390/ijms252312725)
Supplement: Supplementary file 1 [file ijms-25-12725-s001.zip › Table S1_DEGs.xlsx]

## Sheet: Table S1_DEGs
	gene	root_1%PEG logFC	root_1%PEG PValue	root_1%PEG stat	root_5%PEG logFC	root_5%PEG PValue	root_5%PEG stat	root_10%PEG logFC	root_10%PEG PValue	root_10%PEG stat	shoot_1%PEG logFC	shoot_1%PEG PValue	shoot_1%PEG stat	shoot_5%PEG logFC	shoot_5%PEG PValue	shoot_5%PEG stat	shoot_10%PEG logFC	shoot_10%PEG PValue	shoot_10%PEG stat	TF	description
1	Asp01G000020	-0.0666518	0.894565	non-significant	0.401041	0.350044	non-significant	-0.100618	0.832778	non-significant	0.0318652	0.932267	non-significant	0.0529278	0.886175	non-significant	0.224339	0.614084	non-significant		Phosphatidylinositol-bisphosphatase
2	Asp01G000030	-0.368059	0.356187	non-significant	-0.37491	0.258558	non-significant	0.362295	0.310495	non-significant	0.000355689	0.999427	non-significant	-0.236141	0.444206	non-significant	0.246788	0.496744	non-significant		Outer envelope pore protein 37, chloroplastic
3	Asp01G000040	-0.217231	0.601524	non-significant	-0.532522	0.150308	non-significant	-0.147145	0.705326	non-significant	-0.0537842	0.859274	non-significant	-0.353987	0.243644	non-significant	-0.0463809	0.89404	non-significant		Cysteine sulfinate desulfinase/cysteine desulfurase and related enzymes
4	Asp01G000060	0.251788	0.653347	non-significant	-0.0388066	0.9409	non-significant	-0.23975	0.6732	non-significant	0.0432406	0.925935	non-significant	-0.0451944	0.925987	non-significant	0.00327121	0.9978	non-significant		Cx9C motif-containing protein 4
5	Asp01G000070	0.132295	0.717933	non-significant	-0.00521679	0.987289	non-significant	-0.314727	0.401371	non-significant	-0.317167	0.23751	non-significant	-0.522507	0.0858806	non-significant	-0.722237	0.0360304	non-significant		RNA helicase
6	Asp01G000100	1.32799	0.00527064	up-regulated	1.34932	0.00369391	up-regulated	1.23023	0.00559986	up-regulated	0.268802	0.461768	non-significant	0.518442	0.275608	non-significant	0.948493	0.0209703	non-significant		Plasminogen activator inhibitor
7	Asp01G000110	-0.0678268	0.854264	non-significant	0.0646544	0.842956	non-significant	-0.100089	0.788661	non-significant	-0.0691989	0.815672	non-significant	0.157607	0.594623	non-significant	-0.0262642	0.944052	non-significant		Non-lysosomal glucosylceramidase
8	Asp01G000130	0.147246	0.781828	non-significant	0.234499	0.616503	non-significant	-0.0555142	0.920433	non-significant	0.260263	0.464566	non-significant	0.561271	0.125875	non-significant	0.359391	0.412028	non-significant		Chloride channel protein
9	Asp01G000140	0.207311	0.560115	non-significant	0.542505	0.0837882	non-significant	-0.137735	0.698858	non-significant	0.220367	0.430845	non-significant	0.267906	0.357657	non-significant	-0.100151	0.767307	non-significant		dynamin GTPase
10	Asp01G000150	0.207491	0.694229	non-significant	-0.142887	0.743983	non-significant	0.0627794	0.899169	non-significant	0.0285677	0.937606	non-significant	-0.146383	0.685491	non-significant	-0.0693369	0.874401	non-significant		DUF482 domain-containing protein (Fragment)
11	Asp01G000170	-0.210683	0.644741	non-significant	-0.167822	0.695421	non-significant	0.483497	0.237346	non-significant	0.223786	0.554086	non-significant	-0.0505204	0.898883	non-significant	0.536241	0.205464	non-significant		Putative 3-oxoacyl-[acyl-carrier-protein] reductase
12	Asp01G000180	0.241699	0.515261	non-significant	0.0629857	0.845817	non-significant	-0.12497	0.729437	non-significant	-0.0207961	0.941103	non-significant	0.0273476	0.926459	non-significant	-0.179009	0.605738	non-significant		Mitotic spindle checkpoint protein MAD1
13	Asp01G000190	0.2038	0.591849	non-significant	-0.0762777	0.821695	non-significant	0.0758302	0.839091	non-significant	0.0901593	0.754849	non-significant	-0.146107	0.635161	non-significant	0.126733	0.714707	non-significant		Survival of motor neuron-related-splicing factor 30
14	Asp01G000210	0.24025	0.499098	non-significant	0.0450792	0.886327	non-significant	0.163497	0.648584	non-significant	0.145647	0.602814	non-significant	-0.0374812	0.897179	non-significant	-0.0158966	0.962223	non-significant		Protein root UVB sensitive 6
15	Asp01G000220	2.12246	0.214833	non-significant	-2.67348	0.570073	non-significant	2.88722	0.0743475	non-significant	-0.0767311	0.938756	non-significant	0.296338	0.698075	non-significant	1.0203	0.257401	non-significant	ZF-HD
16	Asp01G000240	-0.307683	0.457267	non-significant	-0.14889	0.667971	non-significant	0.322878	0.405469	non-significant	-0.271546	0.326424	non-significant	-0.149016	0.621682	non-significant	0.209844	0.543256	non-significant		NADH dehydrogenase [ubiquinone] 1 beta subcomplex subunit 3-B
17	Asp01G000250	-0.232656	0.602246	non-significant	0.0509563	0.883699	non-significant	-0.206985	0.626261	non-significant	-0.0478592	0.874239	non-significant	-0.480623	0.153923	non-significant	-0.0122292	0.973454	non-significant		2-C-methyl-D-erythritol 4-phosphate cytidylyltransferase
18	Asp01G000260	-0.238704	0.715342	non-significant	0.96783	0.0543513	non-significant	0.331879	0.543236	non-significant	0.413839	0.344188	non-significant	0.941841	0.0274752	non-significant	0.408063	0.419986	non-significant
19	Asp01G000270	0.155877	0.673176	non-significant	-0.0802349	0.802615	non-significant	-0.422802	0.237108	non-significant	-0.0567814	0.833901	non-significant	-0.0586322	0.836159	non-significant	-0.182137	0.584855	non-significant
20	Asp01G000280	0.0431845	0.927758	non-significant	0.0960336	0.825527	non-significant	0.47272	0.273478	non-significant	0.0287694	0.932105	non-significant	0.250057	0.458901	non-significant	0.0231035	0.955677	non-significant		GTPase Der
21	Asp01G000300	0.640097	0.266882	non-significant	-0.469581	0.36994	non-significant	1.17602	0.0325989	up-regulated	0.524023	0.224329	non-significant	0.135389	0.754333	non-significant	0.0745064	0.898415	non-significant	NAC
22	Asp01G000320	-0.379003	0.470358	non-significant	-0.41397	0.373562	non-significant	0.353015	0.460467	non-significant	0.083472	0.826796	non-significant	-0.21056	0.579493	non-significant	0.745898	0.0812717	non-significant
23	Asp01G000360	-0.24941	0.822617	non-significant	0.832627	0.275076	non-significant	0.586793	0.474901	non-significant	0.220082	0.742283	non-significant	0.522457	0.403899	non-significant	0.436585	0.557013	non-significant		Sodium/hydrogen exchanger
24	Asp01G000390	-0.449832	0.359362	non-significant	-0.000628173	0.999836	non-significant	-0.211702	0.662673	non-significant	0.119642	0.73276	non-significant	-0.00655228	0.985672	non-significant	0.159699	0.722338	non-significant		Esterase/lipase domain protein
25	Asp01G000410	-0.155841	0.749463	non-significant	-0.331644	0.448553	non-significant	0.434061	0.331132	non-significant	0.291633	0.44595	non-significant	0.250935	0.51226	non-significant	0.625717	0.179827	non-significant		snRNA-activating protein complex subunit
26	Asp01G000440	-0.0138699	0.972018	non-significant	0.0321281	0.923985	non-significant	0.520031	0.178509	non-significant	0.242415	0.455379	non-significant	0.299322	0.357477	non-significant	0.370333	0.308835	non-significant		ATP-dependent 6-phosphofructokinase 2
27	Asp01G000450	1.99958	1.54e-05	up-regulated	2.60156	4.57e-09	up-regulated	-0.795865	0.155212	non-significant	0.965479	0.053007	non-significant	1.42714	0.00712971	up-regulated	-1.30229	0.0250131	down-regulated		glucan endo-1,3-beta-D-glucosidase
28	Asp01G000470	0.339926	0.338331	non-significant	0.19453	0.529019	non-significant	-0.185339	0.600527	non-significant	0.0501351	0.857218	non-significant	0.0326384	0.908636	non-significant	-0.135604	0.687445	non-significant		Calcineurin B-like protein 3 isoform X1
29	Asp01G000500	0.49224	0.175023	non-significant	0.314553	0.318419	non-significant	0.114264	0.757994	non-significant	0.307244	0.273712	non-significant	0.368186	0.207262	non-significant	-0.0520614	0.88308	non-significant		RNA helicase
30	Asp01G000510	0.0366884	0.924376	non-significant	0.0655325	0.843875	non-significant	0.420039	0.247052	non-significant	0.25936	0.367742	non-significant	0.362557	0.235945	non-significant	0.497521	0.156198	non-significant		non-specific serine/threonine protein kinase
31	Asp01G000530	0.924935	0.0211808	non-significant	0.0324458	0.924906	non-significant	-0.0669011	0.866006	non-significant	-0.612589	0.115366	non-significant	-0.644674	0.11154	non-significant	-1.73736	0.000169719	down-regulated		Phosphatidylinositol/phosphatidylcholine transfer protein SFH9
32	Asp01G000560	-0.0288219	0.938876	non-significant	-0.00671927	0.983602	non-significant	-0.631822	0.0949126	non-significant	-0.100519	0.707248	non-significant	-0.0878197	0.759803	non-significant	-0.318478	0.352312	non-significant
33	Asp01G000570	-3.23211	0.0179111	down-regulated	-3.28619	0.00261898	down-regulated	-3.32704	0.00454024	down-regulated	-1.39239	0.558865	non-significant	-1.87579	0.307823	non-significant	-4.60593	0.0681526	non-significant	NF-YB	Leafy cotyledon 1-A
34	Asp01G000590	-0.654043	0.352718	non-significant	-0.215102	0.72854	non-significant	0.292421	0.660133	non-significant	0.108809	0.840195	non-significant	-0.139083	0.793444	non-significant	0.697593	0.252815	non-significant		Nudix hydrolase domain-containing protein
35	Asp01G000620	-0.00138267	1	non-significant	0.141088	0.801255	non-significant	0.361577	0.551103	non-significant	0.576125	0.261976	non-significant	0.499214	0.327365	non-significant	0.545171	0.376037	non-significant
36	Asp01G000630	-0.178699	0.765836	non-significant	-0.815961	0.138838	non-significant	0.682073	0.210724	non-significant	0.191977	0.679715	non-significant	-0.00590151	0.991923	non-significant	0.940732	0.0807992	non-significant		SNF1-related protein kinase regulatory subunit beta-2
37	Asp01G000660	0.25502	0.85522	non-significant	0.345344	0.704414	non-significant	1.39121	0.220738	non-significant	0.260593	0.827386	non-significant	-0.272641	0.812756	non-significant	1.08701	0.273161	non-significant		Potassium channel domain-containing protein
38	Asp01G000670	-0.671768	0.21044	non-significant	-0.37726	0.467771	non-significant	0.995437	0.0627989	non-significant	-0.783543	0.191596	non-significant	-0.429187	0.440988	non-significant	3.80591	1.06e-06	up-regulated		Microtubule-associated protein 70-5
39	Asp01G000690	-1.33173	0.0272572	down-regulated	-0.699395	0.143298	non-significant	-0.293334	0.580466	non-significant	-0.330172	0.298626	non-significant	0.00859244	0.981405	non-significant	0.749429	0.0544549	non-significant		Protein PYRICULARIA ORYZAE RESISTANCE 21
40	Asp01G000710	-0.0354297	1	non-significant	-2.67297	0.570482	non-significant	-0.634836	1	non-significant	0	1	non-significant	2.60889	0.557242	non-significant	5.13209	0.0505472	non-significant
41	Asp01G000740	-2.93367	0.000811672	down-regulated	-2.70624	0.00020059	down-regulated	-3.4336	4.68e-05	down-regulated	-2.27124	0.00764794	down-regulated	-3.05719	0.000339402	down-regulated	-3.72478	0.000122422	down-regulated		5-epiaristolochene 1,3-dihydroxylase
42	Asp01G000750	-0.379545	0.304852	non-significant	-0.484851	0.132501	non-significant	-1.18376	0.00266373	down-regulated	-0.367627	0.240447	non-significant	-0.0543906	0.866934	non-significant	-0.722424	0.0502583	non-significant
43	Asp01G000760	-0.175852	0.673029	non-significant	-0.229383	0.544128	non-significant	-0.483557	0.240123	non-significant	0.220689	0.51507	non-significant	0.218477	0.528288	non-significant	0.207385	0.617313	non-significant		Smr domain-containing protein
44	Asp01G000770	-0.998101	0.228649	non-significant	0.110455	0.882932	non-significant	-2.22123	0.00955257	down-regulated	0.192099	0.758876	non-significant	0.693885	0.244596	non-significant	-1.87051	0.0290283	down-regulated		Glucan endo-1,3-beta-glucosidase 12
45	Asp01G000800	-0.796315	0.0281912	non-significant	-0.574212	0.0776776	non-significant	-0.49752	0.218208	non-significant	-0.200836	0.495852	non-significant	0.154714	0.597989	non-significant	0.366312	0.297899	non-significant	GRAS	Scarecrow-like protein 13
46	Asp01G000810	-3.14945	0.00889568	down-regulated	-1.17521	0.268217	non-significant	-2.05725	0.0639756	non-significant	-2.34319	0.0411617	down-regulated	-1.65477	0.0770751	non-significant	-2.06613	0.081284	non-significant		Reverse transcriptase Ty1/copia-type domain-containing protein
47	Asp01G000820	-1.26838	0.0569695	non-significant	-1.08928	0.0678419	non-significant	-1.78745	0.00881548	down-regulated	-0.627496	0.219124	non-significant	-0.527672	0.295939	non-significant	-1.12096	0.0857035	non-significant		Inositol transporter 4
48	Asp01G000830	0.351639	0.455499	non-significant	0.655872	0.119583	non-significant	-0.371184	0.441249	non-significant	0.312742	0.422256	non-significant	0.384363	0.316439	non-significant	-0.223877	0.650284	non-significant		U-box domain-containing protein 4
49	Asp01G000840	-0.0221285	0.953586	non-significant	-0.24832	0.478155	non-significant	-2.24106	4.24e-08	down-regulated	-0.278455	0.541397	non-significant	0.102148	0.812362	non-significant	-2.08683	0.000132345	down-regulated		Cytochrome b561 and DOMON domain-containing protein
50	Asp01G000850	-0.189666	0.594873	non-significant	-0.274999	0.383611	non-significant	-0.0157282	0.966909	non-significant	0.0777522	0.777565	non-significant	-0.267843	0.351438	non-significant	0.265019	0.438525	non-significant
51	Asp01G000870	1.06629	0.0113296	up-regulated	-0.794891	0.017235	non-significant	-0.156053	0.68521	non-significant	-1.24299	0.0102127	down-regulated	-1.9973	0.000161177	down-regulated	-1.65308	0.00125553	down-regulated
52	Asp01G000880	-0.137344	0.724931	non-significant	-0.323834	0.358335	non-significant	-0.566629	0.154563	non-significant	-0.0590557	0.832279	non-significant	0.0469022	0.876573	non-significant	-0.308954	0.368294	non-significant		F-box protein CPR1 isoform A
53	Asp01G000890	1.37109	0.0940912	non-significant	-0.275176	0.782689	non-significant	0.537764	0.519872	non-significant	0.536026	0.435433	non-significant	-0.790662	0.353811	non-significant	-0.312089	0.706699	non-significant		HECT-type E3 ubiquitin transferase
54	Asp01G000900	0.00780667	0.983421	non-significant	-0.240262	0.454627	non-significant	0.111601	0.77082	non-significant	-0.0408986	0.89006	non-significant	-0.328969	0.274057	non-significant	-0.182605	0.618677	non-significant		Ribosomal RNA processing protein 1 homolog
55	Asp01G000920	-0.231374	0.669108	non-significant	-0.00223657	0.99727	non-significant	-0.726043	0.22206	non-significant	0.50006	0.161915	non-significant	0.597264	0.109772	non-significant	-0.935838	0.0770103	non-significant
56	Asp01G000930	0.158085	0.719744	non-significant	-0.223047	0.597251	non-significant	-0.450832	0.326538	non-significant	-0.343896	0.282471	non-significant	-0.54545	0.107291	non-significant	-0.405155	0.30367	non-significant		Sulfate adenylyltransferase subunit 2
57	Asp01G000940	0.0848938	0.888312	non-significant	-0.329665	0.585047	non-significant	-1.04629	0.077028	non-significant	-0.760113	0.127764	non-significant	-0.547853	0.32523	non-significant	-0.926877	0.12276	non-significant		Rho GDP-dissociation inhibitor 1
58	Asp01G000960	0.139771	0.775164	non-significant	0.0806401	0.856084	non-significant	0.328603	0.471783	non-significant	0.107565	0.765609	non-significant	0.0226842	0.950643	non-significant	0.0593087	0.894	non-significant		Alkaline phytoceramidase
59	Asp01G000970	-4.00577	0.000351065	down-regulated	-0.948285	0.249272	non-significant	-0.0845448	0.928961	non-significant	-0.401479	0.66187	non-significant	-1.90655	0.0309681	down-regulated	0.536181	0.613899	non-significant		DUF506 domain-containing protein (Fragment)
60	Asp01G000980	0.353147	0.401691	non-significant	0.348182	0.346533	non-significant	0.578416	0.140105	non-significant	0.210811	0.530057	non-significant	0.0565279	0.87558	non-significant	0.0839258	0.836233	non-significant		Mediator of RNA polymerase II transcription subunit 11
61	Asp01G000990	-0.566469	0.262996	non-significant	-0.261123	0.55252	non-significant	-0.926487	0.0668714	non-significant	-0.0360449	0.923941	non-significant	-0.0251702	0.950612	non-significant	-0.197973	0.665957	non-significant		Integrator complex subunit 3 N-terminal domain-containing protein
62	Asp01G001000	-0.29353	0.533334	non-significant	-0.364613	0.381981	non-significant	0.169534	0.693907	non-significant	-0.206708	0.559954	non-significant	-0.174387	0.624945	non-significant	0.024938	0.953406	non-significant		Phospholipase/carboxylesterase/thioesterase domain-containing protein
63	Asp01G001010	-0.807546	0.0934096	non-significant	-0.930792	0.0282175	non-significant	-0.636587	0.15815	non-significant	0.451317	0.276932	non-significant	0.706775	0.0695288	non-significant	0.372049	0.437925	non-significant		F-box domain-containing protein
64	Asp01G001060	0.364457	0.336655	non-significant	0.633209	0.0709864	non-significant	-1.35306	0.000901764	down-regulated	-0.245572	0.41843	non-significant	0.0701639	0.837083	non-significant	-0.971649	0.0121262	non-significant		Probable tyrosine-protein phosphatase DSP4
65	Asp01G001070	0.196191	0.621991	non-significant	0.598272	0.0886441	non-significant	0.492043	0.181081	non-significant	0.336965	0.217157	non-significant	0.411691	0.162508	non-significant	0.0998861	0.770283	non-significant		PB1 domain-containing protein
66	Asp01G001090	-0.678645	0.116377	non-significant	-0.637806	0.119282	non-significant	-2.23573	7.01e-06	down-regulated	-0.168812	0.563325	non-significant	-0.0641888	0.835428	non-significant	-1.55799	2.2e-05	down-regulated		RING-type domain-containing protein
67	Asp01G001110	0.287393	0.4266	non-significant	0.301782	0.341549	non-significant	-0.0740546	0.847166	non-significant	0.0615823	0.819894	non-significant	0.132119	0.640997	non-significant	-0.148467	0.671834	non-significant		Pyrophosphate--fructose 6-phosphate 1-phosphotransferase subunit beta
68	Asp01G001120	-2.84129	0.0262336	down-regulated	-0.803723	0.45372	non-significant	0.51335	0.618761	non-significant	0.390505	0.687096	non-significant	0.00674138	1	non-significant	1.43488	0.0889683	non-significant		Serine/arginine repetitive matrix protein 2, putative
69	Asp01G001130	0.184281	0.622103	non-significant	-0.122619	0.711027	non-significant	-0.304808	0.414489	non-significant	-0.00364049	0.989929	non-significant	-0.144601	0.624864	non-significant	0.171299	0.624073	non-significant		UBX domain-containing protein
70	Asp01G001150	-0.239047	0.741638	non-significant	-0.994705	0.16111	non-significant	0.882222	0.171051	non-significant	-0.0337069	0.927625	non-significant	0.0257586	0.953453	non-significant	0.681574	0.271998	non-significant	TALE	Homeodomain protein ARBORKNOX1
71	Asp01G001160	0.352689	0.688319	non-significant	0.102835	0.921588	non-significant	-1.19542	0.277173	non-significant	-1.32271	0.205758	non-significant	-0.860341	0.368884	non-significant	-3.11725	0.0146861	down-regulated		Subtilisin-like protease SBT2.4
72	Asp01G001180	0.225425	0.571195	non-significant	0.658833	0.0496574	non-significant	-1.96214	1.73e-06	down-regulated	-0.0365567	0.918186	non-significant	-0.208117	0.57297	non-significant	-1.13741	0.00853219	down-regulated		Calcium permeable stress-gated cation channel 1
73	Asp01G001190	0.475722	0.280687	non-significant	0.33325	0.36423	non-significant	-1.18708	0.00348363	down-regulated	-0.224206	0.610336	non-significant	0.258147	0.522866	non-significant	-0.84659	0.0788451	non-significant		Lysine-specific demethylase
74	Asp01G001200	0.123574	0.791314	non-significant	0.272643	0.498508	non-significant	0.69074	0.0944973	non-significant	0.436417	0.157642	non-significant	0.520852	0.105653	non-significant	0.785814	0.0565836	non-significant		leucine--tRNA ligase
75	Asp01G001210	0.910315	0.525199	non-significant	0.642915	0.667101	non-significant	5.64524	4.03e-05	up-regulated	0.383216	0.494831	non-significant	-0.0985608	0.898839	non-significant	1.48982	0.0143828	up-regulated
76	Asp01G001230	2.04079	0.22897	non-significant	-4.31766	0.0130338	down-regulated	4.47946	0.000498014	up-regulated	-2.60354	0.0642847	non-significant	-3.7915	0.00265181	down-regulated	0.961037	0.525664	non-significant		Stigma-specific STIG1-like protein 1
77	Asp01G001240	-5.45219	0.0259192	down-regulated	-3.66719	0.0591498	non-significant	-2.01414	0.277626	non-significant	2.83811	0.559217	non-significant	4.42665	0.0526588	non-significant	4.03445	0.158043	non-significant		Pectate lyase
78	Asp01G001250	-0.240755	0.791417	non-significant	1.25189	0.0811187	non-significant	-0.873238	0.305761	non-significant	0.906226	0.161416	non-significant	1.43895	0.0238485	up-regulated	0.0706083	0.931479	non-significant		Wall-associated receptor kinase galacturonan-binding domain-containing protein
79	Asp01G001260	0.692079	0.108747	non-significant	-0.11844	0.756031	non-significant	0.179174	0.696969	non-significant	-0.68618	0.0457846	non-significant	-1.23769	0.000123383	down-regulated	0.0692632	0.885802	non-significant	WRKY	WRKY domain-containing protein
80	Asp01G001270	-0.502589	0.304511	non-significant	0.120816	0.778279	non-significant	-1.10301	0.0261405	down-regulated	0.3288	0.3149	non-significant	0.804435	0.023432	non-significant	0.75217	0.0484278	non-significant		Aspartic proteinase
81	Asp01G001280	-1.7887	0.177835	non-significant	-4.33005	0.000181525	down-regulated	0.387332	0.757271	non-significant	-1.59429	0.0445886	down-regulated	-0.0189635	0.987436	non-significant	-0.502655	0.706241	non-significant		S-type anion channel SLAH1
82	Asp01G001300	1.82877	0.120415	non-significant	3.19245	0.00314865	up-regulated	4.85436	0.000364916	up-regulated	0.0928502	0.901942	non-significant	0.567794	0.396259	non-significant	0.72895	0.527436	non-significant		Petal formation-expressed
83	Asp01G001310	-0.165881	0.696011	non-significant	0.15844	0.660365	non-significant	0.481813	0.209614	non-significant	0.0394248	0.884076	non-significant	0.0736439	0.798767	non-significant	0.291673	0.398389	non-significant
84	Asp01G001320	0.0615423	0.922396	non-significant	-0.00257855	0.998413	non-significant	0.134345	0.825789	non-significant	-0.158616	0.740589	non-significant	-0.604097	0.16043	non-significant	0.431298	0.391417	non-significant		Orotidine 5'-phosphate decarboxylase
85	Asp01G001330	0.428343	0.435441	non-significant	0.614187	0.205098	non-significant	0.6684	0.19449	non-significant	0.213844	0.556339	non-significant	0.137826	0.688894	non-significant	-0.110774	0.791936	non-significant
86	Asp01G001350	-0.0541075	0.903912	non-significant	0.0303944	0.937652	non-significant	-0.402709	0.342933	non-significant	0.254099	0.480962	non-significant	0.358068	0.303402	non-significant	-0.30147	0.504864	non-significant
87	Asp01G001360	-1.26887	0.111541	non-significant	-0.494605	0.452959	non-significant	0.279069	0.677152	non-significant	-0.0336709	0.949753	non-significant	0.466509	0.325014	non-significant	0.751061	0.176175	non-significant		glucan endo-1,3-beta-D-glucosidase
88	Asp01G001370	0.408059	0.371675	non-significant	1.62008	1.07e-05	up-regulated	-0.126945	0.796903	non-significant	0.277379	0.39559	non-significant	0.652126	0.0717502	non-significant	-0.221233	0.612433	non-significant		Lactoylglutathione lyase
89	Asp01G001410	-1.39972	0.0865573	non-significant	-0.28472	0.690259	non-significant	0.312634	0.692192	non-significant	-0.487229	0.425221	non-significant	0.185452	0.76232	non-significant	-0.43204	0.548595	non-significant		Zonadhesin
90	Asp01G001420	-0.34387	0.513886	non-significant	-0.511387	0.262207	non-significant	0.918743	0.032245	non-significant	-0.0507516	0.886246	non-significant	-0.154475	0.671764	non-significant	0.439488	0.297383	non-significant		tRNA wybutosine-synthesizing protein 2/3/4
91	Asp01G001430	-0.327696	0.547193	non-significant	0.407384	0.262193	non-significant	0.485174	0.263687	non-significant	-0.119974	0.701032	non-significant	0.245201	0.51328	non-significant	1.45514	0.000338443	up-regulated		Peroxidase
92	Asp01G001460	-1.66489	0.023138	down-regulated	-2.40936	0.000610204	down-regulated	-1.07788	0.140004	non-significant	0.478296	0.374915	non-significant	0.101481	0.852606	non-significant	-0.0495071	0.944711	non-significant		Senescence regulator
93	Asp01G001480	1.68343	0.0869106	non-significant	1.34619	0.241845	non-significant	-0.338823	0.759511	non-significant	0.531844	0.40958	non-significant	0.494953	0.466424	non-significant	-1.47115	0.080889	non-significant		AT hook motif-containing protein
94	Asp01G001490	-0.43568	0.48488	non-significant	0.198463	0.705195	non-significant	0.22834	0.689324	non-significant	0.0250071	0.959526	non-significant	0.488406	0.294017	non-significant	-0.426508	0.452782	non-significant
95	Asp01G001530	-0.714229	0.321294	non-significant	-1.28695	0.0478485	down-regulated	1.48047	0.0120363	up-regulated	0.174109	0.745377	non-significant	-0.37878	0.481183	non-significant	1.59744	0.00488221	up-regulated		Adenosine deaminase domain-containing protein
96	Asp01G001540	1.19799	0.220196	non-significant	0.744006	0.462813	non-significant	5.36409	1.54e-05	up-regulated	-0.404204	0.19983	non-significant	-0.0183764	0.957478	non-significant	-0.244216	0.634664	non-significant		Cytochrome P450, E-class, group I
97	Asp01G001570	-0.53625	0.594997	non-significant	-0.341969	0.715795	non-significant	-1.38445	0.174874	non-significant	0.337608	0.5212	non-significant	1.39099	0.00498146	up-regulated	-0.643527	0.324145	non-significant
98	Asp01G001580	-0.359642	0.507822	non-significant	-0.409165	0.387814	non-significant	0.173783	0.728052	non-significant	0.0132735	0.965653	non-significant	0.0172159	0.962679	non-significant	0.463075	0.228467	non-significant		Glucose-1-phosphate adenylyltransferase
99	Asp01G001640	-1.24711	0.269003	non-significant	-0.564793	0.599398	non-significant	-1.34882	0.196976	non-significant	-0.319691	0.650685	non-significant	0.499497	0.448816	non-significant	-1.44249	0.0902031	non-significant
100	Asp01G001670	-0.43394	0.390017	non-significant	-0.927171	0.0508493	non-significant	0.610061	0.203005	non-significant	-0.00425073	0.991123	non-significant	-0.287773	0.417519	non-significant	0.811286	0.0367086	non-significant		ATP-dependent (S)-NAD(P)H-hydrate dehydratase
101	Asp01G001700	-2.53533	3.12e-05	down-regulated	-2.26179	7.2e-05	down-regulated	-1.40241	0.0231387	down-regulated	-2.00341	0.00126959	down-regulated	-1.75353	0.00191802	down-regulated	1.41875	0.169666	non-significant		Basic 7S globulin
102	Asp01G001710	0.430815	0.42456	non-significant	0.04367	0.930701	non-significant	0.324266	0.53489	non-significant	0.171195	0.675926	non-significant	0.321623	0.426829	non-significant	0.202795	0.683752	non-significant		Dual specificity protein phosphatase
103	Asp01G001720	0.260381	0.608097	non-significant	1.22942	0.00102896	up-regulated	0.104685	0.797567	non-significant	0.895572	0.0190564	non-significant	0.666172	0.0474948	non-significant	0.442226	0.277582	non-significant		Heavy metal-associated isoprenylated plant protein 32
104	Asp01G001740	0.60297	0.108184	non-significant	0.591038	0.0681259	non-significant	-0.30501	0.410265	non-significant	-0.003502	0.991305	non-significant	0.19077	0.523508	non-significant	-0.284708	0.421151	non-significant
105	Asp01G001750	0.32635	0.772767	non-significant	1.14063	0.199741	non-significant	-0.678851	0.501669	non-significant	0.704931	0.306239	non-significant	0.587598	0.385607	non-significant	-0.336462	0.687349	non-significant		RING zinc finger protein, putative
106	Asp01G001770	-1.85158	0.0326054	down-regulated	-1.36724	0.120001	non-significant	0.270061	0.74951	non-significant	-0.419604	0.581488	non-significant	-0.254073	0.760342	non-significant	2.25324	0.0103443	up-regulated		Adenylate isopentenyltransferase
107	Asp01G001790	-2.55585	0.0534359	non-significant	1.74635	0.215188	non-significant	-1.56663	0.339733	non-significant	-4.3329	0.0124554	down-regulated	1.2165	0.521362	non-significant	0.80258	0.624575	non-significant	FAR1
108	Asp01G001800	0.629676	0.127852	non-significant	0.535402	0.147058	non-significant	0.526881	0.179605	non-significant	0.0965307	0.7774	non-significant	0.281741	0.360163	non-significant	-0.477848	0.206374	non-significant		CBS domain protein with a domain protein
109	Asp01G001810	0.16882	0.7813	non-significant	-0.211193	0.707384	non-significant	0.858342	0.209072	non-significant	-0.0804949	0.905064	non-significant	-0.165675	0.789155	non-significant	-0.148962	0.89265	non-significant		Proteinase inhibitor I4, serpin
110	Asp01G001830	-0.480554	0.247739	non-significant	-0.575326	0.143026	non-significant	-0.600358	0.139498	non-significant	0.0758024	0.832892	non-significant	-0.669256	0.0667702	non-significant	0.112739	0.757285	non-significant		Endo-1,31,4-beta-D-glucanase isoform X1
111	Asp01G001840	0.395705	0.310134	non-significant	-0.0898557	0.781366	non-significant	-0.220457	0.546364	non-significant	-0.302312	0.307931	non-significant	-0.220021	0.458211	non-significant	-0.821888	0.0363475	non-significant		Endo-1,3-1,4-beta-D-glucanase-like protein (Fragment)
112	Asp01G001850	0.0178584	0.961126	non-significant	0.048893	0.879403	non-significant	0.182641	0.634581	non-significant	-0.0705907	0.795905	non-significant	-0.313969	0.27857	non-significant	-0.346659	0.316968	non-significant		30S ribosomal protein S8, chloroplastic
113	Asp01G001870	0.426191	0.288285	non-significant	0.590379	0.0922545	non-significant	0.492345	0.1913	non-significant	0.00827271	0.979625	non-significant	0.0297001	0.929879	non-significant	0.139318	0.702336	non-significant		Protein kinase domain-containing protein
114	Asp01G001900	-0.971687	0.196338	non-significant	-0.0170051	0.981874	non-significant	-2.57178	0.00225722	down-regulated	-0.228895	0.668911	non-significant	0.0992909	0.852161	non-significant	-1.00693	0.157105	non-significant		Membrane protein PM19L
115	Asp01G001910	-1.24345	0.0231293	down-regulated	-1.41267	0.00675433	down-regulated	-2.28748	0.000182875	down-regulated	-0.529121	0.387428	non-significant	-0.690813	0.24169	non-significant	-0.642749	0.331618	non-significant
116	Asp01G001920	-0.579997	0.190569	non-significant	-0.9839	0.00369782	non-significant	-2.07709	7.23e-05	down-regulated	-1.26621	0.0401191	down-regulated	-2.34491	3.28e-11	down-regulated	-1.70653	0.00326007	down-regulated		Amine oxidase
117	Asp01G001930	0.226451	0.532951	non-significant	0.204115	0.535222	non-significant	0.116873	0.75352	non-significant	0.305404	0.260556	non-significant	0.297246	0.305007	non-significant	0.0440243	0.899249	non-significant
118	Asp01G001960	-1.94599	0.0032782	down-regulated	-3.50463	2.61e-06	down-regulated	-3.15491	4.89e-06	down-regulated	-0.710413	0.222558	non-significant	-1.13379	0.0819171	non-significant	-1.261	0.0664818	non-significant		Glycosyltransferase
119	Asp01G001970	-1.10988	0.0944787	non-significant	-0.64965	0.253103	non-significant	-1.86748	0.00667953	down-regulated	-0.982013	0.0994705	non-significant	-0.721441	0.250245	non-significant	-2.11883	0.00643228	down-regulated		Glycosyltransferase
120	Asp01G001980	-0.21466	0.672437	non-significant	-0.423942	0.331108	non-significant	-1.76169	0.000266734	down-regulated	-0.0719371	0.824655	non-significant	0.132334	0.683171	non-significant	-0.944407	0.0113073	non-significant	Trihelix	Trihelix transcription factor
121	Asp01G002000	0.0531457	0.8981	non-significant	-0.149951	0.690891	non-significant	0.578831	0.124604	non-significant	-0.139724	0.646362	non-significant	-0.243645	0.438331	non-significant	0.2986	0.396501	non-significant		AP-5 complex subunit mu
122	Asp01G002010	-0.887786	0.412896	non-significant	0.201215	0.868389	non-significant	0.917219	0.356227	non-significant	0.544358	0.665934	non-significant	0.246161	0.916527	non-significant	-0.186058	0.907759	non-significant		Hexosyltransferase
123	Asp01G002020	-2.26948	0.0514833	non-significant	0.617017	0.5226	non-significant	-0.049661	0.967621	non-significant	-0.578732	0.45957	non-significant	-0.44341	0.559315	non-significant	-1.51872	0.156469	non-significant		S-adenosylmethionine decarboxylase proenzyme
124	Asp01G002030	0.373114	0.385274	non-significant	0.263635	0.484028	non-significant	-0.486348	0.293986	non-significant	-0.233104	0.515044	non-significant	-0.201196	0.611531	non-significant	-0.0245674	0.954259	non-significant		protein-serine/threonine phosphatase
125	Asp01G002040	0.0908423	0.901973	non-significant	0.221387	0.737932	non-significant	0.907368	0.187535	non-significant	0.18899	0.60754	non-significant	-0.617877	0.153882	non-significant	0.653552	0.125483	non-significant		pyruvate, phosphate dikinase
126	Asp01G002050	0.349183	0.476197	non-significant	0.296786	0.498117	non-significant	0.690832	0.135159	non-significant	0.275532	0.465802	non-significant	0.333037	0.379176	non-significant	0.387463	0.394116	non-significant		tRNA/rRNA methyltransferase SpoU type domain-containing protein
127	Asp01G002060	1.97613	0.000999707	up-regulated	0.880015	0.127491	non-significant	0.44879	0.507755	non-significant	0.306471	0.674786	non-significant	0.209088	0.715717	non-significant	-1.37468	0.101968	non-significant		DUF679 domain membrane protein 2
128	Asp01G002090	0.0192127	0.959855	non-significant	-0.133874	0.697498	non-significant	0.642903	0.0997555	non-significant	-0.228905	0.445198	non-significant	-0.246112	0.425466	non-significant	-0.0154427	0.966159	non-significant		Ph-response transcription factor
129	Asp01G002100	0.428175	0.290392	non-significant	0.0716361	0.848579	non-significant	0.571089	0.128597	non-significant	0.140656	0.641979	non-significant	0.203896	0.512147	non-significant	0.321646	0.358106	non-significant		procollagen-proline 4-dioxygenase
130	Asp01G002140	-0.0192247	0.96101	non-significant	-0.127675	0.709491	non-significant	-1.1151	0.0041169	down-regulated	-0.0279806	0.91963	non-significant	0.00188746	0.994955	non-significant	-0.541244	0.11001	non-significant		Serine/arginine-rich SC35-like splicing factor SCL28
131	Asp01G002150	-0.617167	0.21878	non-significant	-0.432006	0.209752	non-significant	0.419313	0.294839	non-significant	0.568206	0.0551906	non-significant	0.675877	0.0276401	non-significant	0.315303	0.383121	non-significant		1-deoxy-D-xylulose-5-phosphate synthase
132	Asp01G002170	0.308132	0.561238	non-significant	0.152746	0.747542	non-significant	0.350006	0.491627	non-significant	0.00188121	0.997446	non-significant	-0.0434198	0.915648	non-significant	-0.186719	0.709149	non-significant		DnaJ-like protein subfamily B member 12
133	Asp01G002180	-0.22285	0.738461	non-significant	-0.211279	0.722737	non-significant	0.837771	0.161355	non-significant	0.292557	0.573125	non-significant	0.408691	0.41445	non-significant	0.879271	0.163446	non-significant		Pentatricopeptide repeat-containing protein
134	Asp01G002210	-0.473254	0.468648	non-significant	-0.0380182	0.947593	non-significant	1.16042	0.0332128	up-regulated	0.522637	0.296389	non-significant	0.477393	0.352996	non-significant	0.712533	0.231414	non-significant		Vesicle-associated protein 2-2 isoform A
135	Asp01G002250	0.744453	0.196161	non-significant	-0.250173	0.639104	non-significant	0.302411	0.580081	non-significant	0.166551	0.717287	non-significant	0.0625401	0.893866	non-significant	0.289786	0.606089	non-significant		Putative F-box domain-containing protein
136	Asp01G002290	0.152282	0.678215	non-significant	0.602527	0.0655429	non-significant	-0.203968	0.57281	non-significant	0.301102	0.323272	non-significant	0.495144	0.0834495	non-significant	-0.5054	0.134123	non-significant		Chromatin-remodeling complex ATPase
137	Asp01G002310	0.252125	0.675658	non-significant	0.56164	0.334347	non-significant	1.08123	0.0421043	up-regulated	-0.0150685	0.96365	non-significant	-0.240952	0.482886	non-significant	0.749187	0.0922071	non-significant		Monothiol glutaredoxin-S2
138	Asp01G002320	0.0666008	0.904475	non-significant	0.191296	0.6817	non-significant	-0.609388	0.294627	non-significant	-0.127404	0.749981	non-significant	0.191788	0.624342	non-significant	-0.71553	0.168916	non-significant
139	Asp01G002340	0.268171	0.642575	non-significant	0.0788196	0.879309	non-significant	0.181104	0.748085	non-significant	-0.0240621	0.953474	non-significant	-0.313226	0.450858	non-significant	-0.394602	0.435149	non-significant		Pentatricopeptide repeat-containing protein
140	Asp01G002350	0.221123	0.548102	non-significant	0.171691	0.588217	non-significant	-0.530247	0.155549	non-significant	-0.0103619	0.969399	non-significant	0.0811071	0.775869	non-significant	-0.336242	0.321881	non-significant
141	Asp01G002370	0.68262	0.755575	non-significant	2.40231	0.0381322	up-regulated	2.08183	0.191678	non-significant	1.28036	0.781507	non-significant	1.41035	0.461682	non-significant	2.80247	0.108981	non-significant	ERF	Ethylene-responsive transcription factor ERF086
142	Asp01G002380	-0.296504	0.608403	non-significant	-0.104185	0.843212	non-significant	0.91777	0.0755734	non-significant	-0.00663722	0.986288	non-significant	0.0454297	0.898455	non-significant	0.797322	0.0432157	non-significant	C3H
143	Asp01G002390	-0.322359	0.393707	non-significant	-0.476255	0.146308	non-significant	0.343518	0.329204	non-significant	0.145251	0.624102	non-significant	-0.0297827	0.922031	non-significant	0.349619	0.319471	non-significant	MYB_related	ARABIDOPSIS THALIANA ALWAYS EARLY 3, ALWAYS EARLY 3
144	Asp01G002410	-0.289925	0.71699	non-significant	-0.401382	0.581078	non-significant	-0.336212	0.659691	non-significant	0.282874	0.657415	non-significant	0.34389	0.57878	non-significant	-0.109291	0.887953	non-significant		DYW domain-containing protein
145	Asp01G002450	0.63227	0.320112	non-significant	0.871869	0.12383	non-significant	0.179617	0.781895	non-significant	0.343161	0.445492	non-significant	0.64231	0.148908	non-significant	-0.22258	0.706674	non-significant		Putative transcription regulator mTERF family
146	Asp01G002460	0.38676	0.35783	non-significant	0.196012	0.601527	non-significant	-0.978181	0.0296465	non-significant	0.193632	0.565416	non-significant	0.405205	0.223941	non-significant	-0.821491	0.0586523	non-significant		COMPASS-like H3K4 histone methylase component WDR5A
147	Asp01G002470	0.0327325	0.957197	non-significant	-0.301015	0.488204	non-significant	-0.135494	0.775521	non-significant	-0.102095	0.821717	non-significant	0.0621192	0.888046	non-significant	-0.165681	0.746144	non-significant		SANT domain-containing protein
148	Asp01G002480	1.03774	0.0123055	up-regulated	-0.417658	0.283081	non-significant	-0.0124231	0.97692	non-significant	0.353149	0.335207	non-significant	0.517503	0.134405	non-significant	-0.868963	0.0892804	non-significant		Putative cytokinesis protein sepA-like
149	Asp01G002500	-0.391869	0.626125	non-significant	-0.586598	0.442305	non-significant	-1.21956	0.162319	non-significant	1.21252	0.110713	non-significant	2.10497	0.00323414	up-regulated	2.61634	0.00115805	up-regulated		Flowering-promoting factor 1-like protein 3
150	Asp01G002520	-0.281091	0.660804	non-significant	0.436769	0.433626	non-significant	0.640132	0.24144	non-significant	0.434777	0.373352	non-significant	0.790484	0.114337	non-significant	0.621897	0.284736	non-significant
151	Asp01G002530	0.5769	0.146044	non-significant	0.687824	0.0493477	non-significant	-0.692295	0.0903997	non-significant	0.0980919	0.759128	non-significant	0.3066	0.351307	non-significant	-0.147419	0.708176	non-significant		Probable xyloglucan galactosyltransferase GT19
152	Asp01G002540	-0.326992	0.834731	non-significant	1.08848	0.337974	non-significant	1.91645	0.0999743	non-significant	0.710882	0.334627	non-significant	1.06396	0.130948	non-significant	1.46116	0.137584	non-significant		Heavy metal-associated isoprenylated plant protein 35-like
153	Asp01G002550	-0.957603	0.0784838	non-significant	-1.30887	0.00689713	down-regulated	0.716453	0.133411	non-significant	0.223289	0.530448	non-significant	-0.0968189	0.778286	non-significant	1.61035	6.66e-06	up-regulated		PPM-type phosphatase domain-containing protein
154	Asp01G002570	-0.605931	0.528796	non-significant	-2.9281	0.00132922	down-regulated	-0.850973	0.318344	non-significant	-0.532703	0.527252	non-significant	-0.584129	0.527557	non-significant	-1.29243	0.175654	non-significant		F-box plant protein, putative
155	Asp01G002580	0.153228	0.756738	non-significant	0.269029	0.546433	non-significant	0.0162912	0.974057	non-significant	-0.166482	0.676812	non-significant	0.174672	0.658523	non-significant	0.127381	0.792552	non-significant
156	Asp01G002590	0.0436526	0.907076	non-significant	-0.0396959	0.903044	non-significant	0.29614	0.466811	non-significant	-0.453375	0.17799	non-significant	-0.757574	0.0204142	non-significant	0.301625	0.462656	non-significant		Rapid alkalinization factor
157	Asp01G002600	0.0507728	0.895051	non-significant	0.28724	0.401415	non-significant	0.159976	0.709163	non-significant	-0.145943	0.606485	non-significant	-0.146612	0.633065	non-significant	0.111065	0.785331	non-significant		Xyloglucan 6-xylosyltransferase 2
158	Asp01G002610	0.233578	0.531739	non-significant	0.0339309	0.919273	non-significant	-0.150827	0.71056	non-significant	-0.133781	0.644376	non-significant	-0.163293	0.587982	non-significant	-0.335537	0.353271	non-significant		Histone-arginine methyltransferase, putative
159	Asp01G002620	-1.04227	0.145702	non-significant	-1.04114	0.102146	non-significant	-0.198548	0.742149	non-significant	0.0784725	0.879549	non-significant	-0.462334	0.360565	non-significant	-0.394874	0.506752	non-significant		Translocase of chloroplast 159, chloroplastic
160	Asp01G002650	0.104449	0.780813	non-significant	0.0545707	0.870423	non-significant	0.741977	0.0412286	non-significant	-0.00960143	0.973979	non-significant	-0.0834449	0.777655	non-significant	0.462642	0.16774	non-significant		BTB/POZ domain-containing protein isoform 1
161	Asp01G002660	0.0217006	0.960628	non-significant	-0.710081	0.0705783	non-significant	-0.82389	0.0553659	non-significant	-0.371899	0.246231	non-significant	-0.678106	0.0377541	non-significant	-0.307292	0.41224	non-significant		Ubiquitin-like-specific protease ESD4
162	Asp01G002670	-0.178679	0.626142	non-significant	-0.291795	0.364041	non-significant	-0.33658	0.398625	non-significant	-0.105399	0.705981	non-significant	-0.16857	0.574701	non-significant	-0.355087	0.312165	non-significant		TCTP domain-containing protein
163	Asp01G002680	0.0374747	0.931324	non-significant	-0.395977	0.283511	non-significant	-0.432755	0.337052	non-significant	-0.252443	0.38546	non-significant	-0.878806	0.00363831	non-significant	-0.878401	0.0142125	non-significant		TCTP domain-containing protein
164	Asp01G002690	0.1985	0.581834	non-significant	0.448566	0.161008	non-significant	-0.196441	0.60417	non-significant	0.175306	0.515563	non-significant	0.409559	0.14887	non-significant	-0.114859	0.737064	non-significant		Kinesin-like protein KIN-13A
165	Asp01G002700	-0.407717	0.257391	non-significant	-0.366458	0.293944	non-significant	0.255135	0.476453	non-significant	-0.60211	0.0364445	non-significant	-0.667265	0.0508573	non-significant	0.163867	0.683882	non-significant		Transmembrane protein
166	Asp01G002710	-0.975292	0.14779	non-significant	-1.29087	0.0441114	down-regulated	-0.00474303	0.995176	non-significant	-0.596165	0.234529	non-significant	-0.330713	0.506587	non-significant	-0.39351	0.541394	non-significant		UDP-glucuronate decarboxylase
167	Asp01G002720	0.124329	0.737914	non-significant	0.272762	0.40937	non-significant	0.385635	0.281836	non-significant	0.0680198	0.806352	non-significant	-0.0342692	0.907018	non-significant	0.0113697	0.973431	non-significant
168	Asp01G002740	-1.93834	0.00592331	down-regulated	-2.76901	0.000237348	down-regulated	-0.762811	0.269917	non-significant	-1.07202	0.0538847	non-significant	-1.47186	0.00444444	down-regulated	-0.476921	0.458074	non-significant		Late embryogenesis abundant protein lea5-like
169	Asp01G002780	-0.525108	0.260445	non-significant	-0.392434	0.336994	non-significant	0.19483	0.637928	non-significant	0.00178384	0.996621	non-significant	0.114676	0.74867	non-significant	0.448478	0.264861	non-significant		Dynein light chain
170	Asp01G002800	-0.615974	0.113984	non-significant	-1.49111	0.000206462	down-regulated	0.1786	0.646582	non-significant	-0.200502	0.622126	non-significant	-0.324818	0.395855	non-significant	0.526317	0.231651	non-significant		Lipoamide acyltransferase component of branched-chain alpha-keto acid dehydrogenase complex
171	Asp01G002810	0.339016	0.35677	non-significant	0.219362	0.493509	non-significant	0.0219281	0.953183	non-significant	0.284863	0.326535	non-significant	0.277315	0.3559	non-significant	0.0322111	0.927029	non-significant		Acylpyruvase FAHD1, mitochondrial
172	Asp01G002820	0.64436	0.262628	non-significant	0.842121	0.0503825	non-significant	0.85119	0.0477352	non-significant	0.367851	0.327135	non-significant	0.305043	0.374081	non-significant	0.328183	0.404457	non-significant		Soluble epoxide hydrolase
173	Asp01G002830	-0.100382	0.858324	non-significant	0.417931	0.437839	non-significant	0.0936867	0.867092	non-significant	-0.0628476	0.837934	non-significant	0.123867	0.719466	non-significant	-0.0477128	0.903778	non-significant		RING-H2 finger protein ATL2
174	Asp01G002840	0.81317	0.703439	non-significant	-0.40573	1	non-significant	-3.60356	0.252175	non-significant	1.66414	0.162784	non-significant	2.15085	0.011348	up-regulated	2.02577	0.0890845	non-significant
175	Asp01G002860	1.33515	0.340425	non-significant	0.158849	1	non-significant	-2.12237	0.235955	non-significant	0.447411	0.749094	non-significant	-0.245203	0.846752	non-significant	-2.67898	0.0940028	non-significant		Polygalacturonase
176	Asp01G002870	0.131881	0.773275	non-significant	0.226276	0.554141	non-significant	0.98989	0.00960714	non-significant	0.196872	0.550637	non-significant	0.216225	0.551706	non-significant	0.860415	0.0210694	non-significant		Multiple organellar RNA editing factor 3, mitochondrial
177	Asp01G002880	0.248005	0.541096	non-significant	0.149664	0.668824	non-significant	-1.33348	0.00134094	down-regulated	-0.0731406	0.798001	non-significant	0.223865	0.454166	non-significant	-0.962481	0.00618488	non-significant		Cell wall protein RBR3 isoform X1
178	Asp01G002890	0.102485	0.799691	non-significant	-0.929054	0.00640155	non-significant	0.463072	0.253601	non-significant	-0.0762499	0.824483	non-significant	-0.721443	0.0269081	non-significant	0.827244	0.0173818	non-significant	ERF	Ethylene-responsive transcription factor
179	Asp01G002900	-6.17497	0.00133523	down-regulated	-1.40445	0.204253	non-significant	-1.3846	0.211851	non-significant	-4.02036	0.00735806	down-regulated	-1.28155	0.185999	non-significant	-3.66644	0.00836664	down-regulated		F-box protein interaction domain protein
180	Asp01G002910	0.00788309	0.988123	non-significant	-0.102781	0.810443	non-significant	-1.35439	0.0130352	down-regulated	-0.230359	0.568433	non-significant	0.353657	0.351877	non-significant	-0.676696	0.199436	non-significant		Heterogeneous nuclear ribonucleoprotein A1
181	Asp01G002930	-1.09738	0.0752704	non-significant	-0.19882	0.69932	non-significant	0.516971	0.313364	non-significant	-0.0128585	0.976893	non-significant	0.0426459	0.919412	non-significant	0.47925	0.327723	non-significant		Ribosomal RNA processing protein 1 A
182	Asp01G002940	-2.06482	0.136499	non-significant	-1.26794	0.240994	non-significant	0.555222	0.611511	non-significant	-1.46449	0.0526072	non-significant	-0.0562064	0.944395	non-significant	1.08144	0.136823	non-significant		Butirosin biosynthesis
183	Asp01G002950	-1.22157	0.207347	non-significant	-1.11322	0.198251	non-significant	-0.0624106	0.954834	non-significant	-0.662836	0.379251	non-significant	-0.216542	0.775148	non-significant	-0.936761	0.293771	non-significant		DnaJ-like protein subfamily B member 12
184	Asp01G002970	0.0870058	0.811642	non-significant	0.185797	0.563443	non-significant	0.298782	0.436588	non-significant	0.0192215	0.94487	non-significant	0.115809	0.684802	non-significant	-0.00370788	0.99153	non-significant		Topless-related protein 3
185	Asp01G002980	0.103511	0.827428	non-significant	-0.178644	0.681676	non-significant	1.21802	0.00749901	up-regulated	-0.37453	0.373494	non-significant	-0.196355	0.605601	non-significant	0.817855	0.0904984	non-significant		Galacturan 1
186	Asp01G002990	-0.165467	0.70914	non-significant	-0.519435	0.172311	non-significant	0.739188	0.0503558	non-significant	-0.371986	0.22863	non-significant	-0.584632	0.0622978	non-significant	-0.0111603	0.975362	non-significant		WD repeat-containing protein 43
187	Asp01G003000	-0.871483	0.28517	non-significant	-0.0782213	0.911973	non-significant	-1.13741	0.18546	non-significant	-1.12196	0.140433	non-significant	-0.866018	0.219837	non-significant	-2.05749	0.0162901	down-regulated		HMA domain-containing protein
188	Asp01G003010	1.38845	0.00394339	up-regulated	0.509407	0.164098	non-significant	0.660533	0.135455	non-significant	-0.332315	0.359443	non-significant	0.00412079	0.989215	non-significant	-0.952278	0.0795937	non-significant		Pathogenesis-related protein STH-2-like
189	Asp01G003040	1.44894	0.013406	up-regulated	-0.354045	0.535371	non-significant	1.47855	0.112044	non-significant	0.0479009	0.918338	non-significant	0.0223345	0.953291	non-significant	-1.35207	0.0765894	non-significant		Pathogenesis-related protein class 10 (Fragment)
190	Asp01G003050	0.860891	0.050848	non-significant	0.762069	0.0493005	non-significant	0.0838895	0.853006	non-significant	0.363109	0.294001	non-significant	0.555854	0.0968409	non-significant	-0.33551	0.431866	non-significant		DUF789 domain-containing protein
191	Asp01G003060	0.163383	0.67	non-significant	0.384623	0.290094	non-significant	-0.122879	0.761941	non-significant	0.259044	0.442233	non-significant	0.241183	0.525746	non-significant	0.286923	0.489445	non-significant	ARR-B	Two-component response regulator
192	Asp01G003070	-0.277802	0.452513	non-significant	-0.00161872	0.996526	non-significant	-0.831516	0.0406366	non-significant	-0.231553	0.405251	non-significant	-0.0305809	0.925787	non-significant	-0.188313	0.604511	non-significant		COBRA-like protein 9
193	Asp01G003090	0.150209	0.744215	non-significant	0.774117	0.0344271	non-significant	-0.148871	0.745075	non-significant	0.231553	0.46086	non-significant	0.254335	0.403351	non-significant	-0.78169	0.0345632	non-significant		Leucine-rich repeat extensin-like protein 3
194	Asp01G003100	0.602507	0.144976	non-significant	0.903061	0.0189231	non-significant	-0.610166	0.165938	non-significant	0.492271	0.229208	non-significant	0.581897	0.185398	non-significant	-0.392491	0.395008	non-significant	GATA	GATA type zinc finger transcription factor family protein
195	Asp01G003110	-1.50108	0.510697	non-significant	-0.720931	0.688008	non-significant	-4.49672	0.0881286	non-significant	-3.42527	0.00707138	down-regulated	-1.26773	0.134477	non-significant	-1.48688	0.195877	non-significant	MYB	MYB family transcription factor
196	Asp01G003130	0.0880482	0.821843	non-significant	-0.282451	0.416306	non-significant	-0.313045	0.404266	non-significant	-0.0693617	0.821884	non-significant	-0.163022	0.608048	non-significant	-0.100819	0.784354	non-significant		Exosome complex component RRP4 homolog
197	Asp01G003150	-0.877369	0.539028	non-significant	-1.9349	0.209702	non-significant	-0.123224	0.936994	non-significant	-0.198309	1	non-significant	-0.00722831	1	non-significant	1.24617	0.284034	non-significant
198	Asp01G003160	-0.293861	0.590633	non-significant	-0.679387	0.166157	non-significant	-0.0368836	0.941656	non-significant	-0.148139	0.734146	non-significant	-0.274979	0.543476	non-significant	0.115797	0.821869	non-significant		3-oxo-Delta(4,5)-steroid 5-beta-reductase isoform X2
199	Asp01G003180	0.149773	0.699199	non-significant	-0.154648	0.620707	non-significant	0.248831	0.492052	non-significant	-0.400711	0.171294	non-significant	-0.507626	0.0849298	non-significant	0.13808	0.688672	non-significant	CAMTA	Calmodulin-binding transcription activator 5
200	Asp01G003190	0.241888	0.51624	non-significant	0.158176	0.642055	non-significant	-0.0385669	0.917045	non-significant	-0.0636589	0.832177	non-significant	0.00985559	0.975565	non-significant	0.120566	0.737517	non-significant
201	Asp01G003200	0.742699	0.0926205	non-significant	0.847565	0.0274794	non-significant	-0.0296327	0.947036	non-significant	-0.0335211	0.930424	non-significant	-0.0797878	0.824678	non-significant	-0.736737	0.0993038	non-significant
202	Asp01G003210	0.0241939	0.94764	non-significant	-0.109999	0.731762	non-significant	-0.357721	0.354622	non-significant	-0.0643685	0.817221	non-significant	-0.134566	0.647441	non-significant	-0.466232	0.186356	non-significant
203	Asp01G003240	0.251324	0.502763	non-significant	0.00100408	0.997716	non-significant	-0.260591	0.488314	non-significant	-0.0691572	0.797599	non-significant	-0.131277	0.644469	non-significant	-0.240294	0.49201	non-significant		Serine/threonine-protein phosphatase 4 regulatory subunit 3-like central domain-containing protein
204	Asp01G003260	0.511516	0.174729	non-significant	0.237621	0.447332	non-significant	-0.340907	0.331322	non-significant	0.323562	0.247649	non-significant	0.368768	0.216679	non-significant	-0.332856	0.336824	non-significant		Zinc finger CCHC domain-containing protein 10
205	Asp01G003280	0.841062	0.16848	non-significant	0.0812303	0.895462	non-significant	0.56689	0.339845	non-significant	-0.539111	0.220907	non-significant	-0.171407	0.675919	non-significant	0.194254	0.678729	non-significant
206	Asp01G003290	0.0437765	0.915663	non-significant	0.0709433	0.835611	non-significant	-0.189086	0.617152	non-significant	0.230349	0.457657	non-significant	0.509766	0.100649	non-significant	0.0215519	0.953298	non-significant		E2 ubiquitin-conjugating enzyme
207	Asp01G003310	0.176656	0.723502	non-significant	0.880655	0.0610445	non-significant	0.0469822	0.92199	non-significant	0.285127	0.5018	non-significant	0.784709	0.102474	non-significant	0.185935	0.6976	non-significant		Aldehyde dehydrogenase domain-containing protein
208	Asp01G003330	-2.81866	3.83e-05	down-regulated	-1.93481	0.00154338	down-regulated	-3.14169	4.92e-06	down-regulated	-1.87291	0.00232516	down-regulated	-0.915324	0.146024	non-significant	-1.58365	0.045176	down-regulated		Putative transcription regulator GNAT family
209	Asp01G003350	-0.501882	0.597088	non-significant	-0.577094	0.498435	non-significant	0.935821	0.289456	non-significant	-0.716543	0.307943	non-significant	-0.602332	0.396976	non-significant	0.395044	0.646259	non-significant		Dirigent protein (Fragment)
210	Asp01G003370	-0.142355	0.835466	non-significant	-1.66201	0.00738682	down-regulated	-0.612401	0.368453	non-significant	-0.270731	0.614027	non-significant	-1.09969	0.0536173	non-significant	0.134151	0.889509	non-significant		GDSL esterase/lipase
211	Asp01G003390	0.143827	0.69597	non-significant	0.0249996	0.93973	non-significant	-0.406718	0.25756	non-significant	0.0659434	0.815966	non-significant	0.295434	0.339755	non-significant	-0.0526446	0.882701	non-significant		Enoyl-CoA hydratase/isomerase A
212	Asp01G003400	-1.28467	0.145087	non-significant	-1.67681	0.0248478	down-regulated	-0.960133	0.239636	non-significant	-0.932368	0.167765	non-significant	-0.196463	0.763841	non-significant	-0.725136	0.351463	non-significant		Ubiquitin-conjugating enzyme
213	Asp01G003410	-0.0352663	0.939702	non-significant	-0.0495872	0.905159	non-significant	-0.303835	0.506383	non-significant	-0.0155726	0.967215	non-significant	0.109131	0.768634	non-significant	-0.132373	0.771854	non-significant		ORGANELLE TRANSCRIPT PROCESSING 81
214	Asp01G003420	0.0807021	0.919363	non-significant	-0.63546	0.365952	non-significant	-1.66328	0.0543579	non-significant	-1.45671	0.0293674	down-regulated	-1.45009	0.0422797	down-regulated	-2.16453	0.025626	down-regulated		Ubiquitin-conjugating enzyme E2 38
215	Asp01G003430	0.00803352	0.982841	non-significant	0.358679	0.300718	non-significant	-1.09122	0.00478092	down-regulated	-0.127185	0.657194	non-significant	0.1845	0.557209	non-significant	-0.791992	0.0483469	non-significant		protein-serine/threonine phosphatase
216	Asp01G003440	0.41526	0.247646	non-significant	0.1284	0.683247	non-significant	0.496175	0.165868	non-significant	-0.0944174	0.730969	non-significant	-0.139741	0.630819	non-significant	0.124997	0.718983	non-significant		Pleiotropic drug resistance protein 3
217	Asp01G003460	-0.947591	0.03135	non-significant	-1.21589	0.00294473	down-regulated	-2.32608	2.14e-06	down-regulated	-0.503	0.0919815	non-significant	-1.34904	0.000191436	down-regulated	-0.99716	0.00760522	non-significant		Calcium-binding protein CML24
218	Asp01G003470	-0.258822	0.7552	non-significant	0.133959	0.837429	non-significant	1.42575	0.0242112	up-regulated	0.258267	0.630373	non-significant	0.591836	0.178509	non-significant	0.935051	0.0848561	non-significant
219	Asp01G003480	-0.988547	0.104144	non-significant	-0.983608	0.0678693	non-significant	0.426827	0.43483	non-significant	0.684874	0.174537	non-significant	1.3311	0.0101607	up-regulated	1.91913	0.00293015	up-regulated		Transcription factor bHLH147
220	Asp01G003510	-0.385956	0.380848	non-significant	-0.547513	0.13559	non-significant	-2.2849	3.44e-07	down-regulated	-0.389621	0.184914	non-significant	-0.327614	0.330454	non-significant	-1.28669	0.00367454	down-regulated	WRKY	WRKY domain-containing protein
221	Asp01G003520	-1.15424	0.14379	non-significant	-0.752448	0.352683	non-significant	-0.904835	0.241091	non-significant	-0.278885	0.697602	non-significant	-0.560354	0.422892	non-significant	-1.08124	0.191796	non-significant		Peroxidase
222	Asp01G003550	-0.103871	0.770995	non-significant	-0.125575	0.693819	non-significant	-0.612139	0.085959	non-significant	-0.367623	0.177327	non-significant	-0.306379	0.286952	non-significant	-0.532721	0.111965	non-significant		GPN-loop GTPase
223	Asp01G003570	-0.0359568	0.922852	non-significant	-0.182071	0.577822	non-significant	0.187936	0.617107	non-significant	-0.0627123	0.84158	non-significant	-0.390753	0.179271	non-significant	-0.111727	0.754494	non-significant		Galactokinase-like isoform X1
224	Asp01G003590	0.116184	0.771103	non-significant	0.378009	0.262373	non-significant	-0.872927	0.0370598	non-significant	-0.594407	0.0692444	non-significant	-0.658122	0.0589464	non-significant	-0.564949	0.164289	non-significant		Transmembrane protein, putative
225	Asp01G003600	-3.76141	0.00591427	down-regulated	-2.64843	0.023904	down-regulated	1.1061	0.286415	non-significant	-0.0815767	1	non-significant	-0.358398	0.71771	non-significant	1.98841	0.0685141	non-significant		Cell wall / vacuolar inhibitor of fructosidase 1
226	Asp01G003610	-1.3474	0.311495	non-significant	-0.902141	0.408667	non-significant	2.15468	0.0542692	non-significant	0.15502	1	non-significant	1.162	0.248963	non-significant	3.10205	0.00853985	up-regulated		Pectinesterase inhibitor domain-containing protein
227	Asp01G003620	-1.82008	0.0380521	down-regulated	-0.728872	0.358703	non-significant	1.15115	0.0486478	up-regulated	0.47686	0.459918	non-significant	1.41512	0.0442539	up-regulated	3.08873	8.94e-09	up-regulated		Cell wall / vacuolar inhibitor of fructosidase 1
228	Asp01G003650	0.013082	0.975048	non-significant	0.808648	0.0400402	non-significant	-0.869957	0.0517844	non-significant	-0.421888	0.272109	non-significant	-0.18994	0.65371	non-significant	-0.51486	0.23713	non-significant		REDUCED WALL ACETYLATION 2
229	Asp01G003660	0.8966	0.408287	non-significant	1.25197	0.151472	non-significant	-3.27265	0.00256548	down-regulated	1.23532	0.315066	non-significant	-0.356828	0.725664	non-significant	-0.427307	0.798656	non-significant		Desiccation-related protein PCC13-62
230	Asp01G003670	0.645607	0.540879	non-significant	0.842443	0.343195	non-significant	-1.75016	0.0882602	non-significant	1.09228	0.240253	non-significant	-0.279037	0.727946	non-significant	-0.484562	0.601658	non-significant		DUF538 domain-containing protein
231	Asp01G003720	-1.08762	0.0606857	non-significant	-2.61886	7.46e-06	down-regulated	-1.4935	0.0111119	down-regulated	0.335676	0.447525	non-significant	-0.202147	0.647587	non-significant	-0.666734	0.225184	non-significant	MYB	Transcription factor
232	Asp01G003730	0.447305	0.278001	non-significant	-0.334133	0.316274	non-significant	-0.372025	0.314563	non-significant	-0.0226587	0.941312	non-significant	-0.228033	0.485191	non-significant	-0.295813	0.416118	non-significant		BCNT-C domain-containing protein
233	Asp01G003740	0.406907	0.30469	non-significant	0.308904	0.370273	non-significant	0.701669	0.0924975	non-significant	0.0827797	0.76152	non-significant	0.0628301	0.826669	non-significant	0.181814	0.60471	non-significant		Leghemoglobin reductase
234	Asp01G003750	-0.314796	0.445481	non-significant	-0.647761	0.0748307	non-significant	-1.19254	0.00424994	down-regulated	-0.142811	0.619979	non-significant	-0.0490395	0.865399	non-significant	-0.48615	0.159904	non-significant		protein-serine/threonine phosphatase
235	Asp01G003780	-0.331339	0.414712	non-significant	-0.257756	0.474584	non-significant	-0.354695	0.366941	non-significant	-0.13124	0.665564	non-significant	-0.0394138	0.9001	non-significant	-0.177766	0.643267	non-significant		Probable inactive DNA (Cytosine-5)-methyltransferase DRM3 isoform X1
236	Asp01G003790	0.224691	0.55396	non-significant	-0.0643879	0.844534	non-significant	-0.461426	0.222598	non-significant	-0.138079	0.630107	non-significant	-0.157949	0.60089	non-significant	-0.374523	0.298856	non-significant
237	Asp01G003820	-0.426787	0.653056	non-significant	0.0907364	0.903965	non-significant	0.843942	0.286489	non-significant	1.10753	0.0727695	non-significant	0.807444	0.154233	non-significant	0.306015	0.679313	non-significant		non-specific serine/threonine protein kinase
238	Asp01G003830	0.00879649	0.992497	non-significant	0.509837	0.416545	non-significant	0.435264	0.515784	non-significant	0.146046	0.766784	non-significant	0.691591	0.121891	non-significant	0.173424	0.770014	non-significant		Kinesin-like protein KIN-12C isoform B
239	Asp01G003840	0.156109	0.768117	non-significant	0.0617401	0.896528	non-significant	-0.0836108	0.873562	non-significant	-0.327013	0.419868	non-significant	-0.225446	0.58982	non-significant	-0.262556	0.612019	non-significant
240	Asp01G003860	0.109701	0.832149	non-significant	0.0164066	0.973385	non-significant	-0.972547	0.073362	non-significant	0.0263032	0.944492	non-significant	0.179321	0.632129	non-significant	-0.788133	0.107656	non-significant		TNF receptor-associated factor homolog 1a
241	Asp01G003890	0.83039	0.0368841	non-significant	0.805862	0.0195457	non-significant	-0.654457	0.110811	non-significant	-0.0988081	0.746123	non-significant	0.0357223	0.90146	non-significant	-0.871687	0.0273094	non-significant		S-adenosylmethionine synthase
242	Asp01G003910	1.17237	0.0393338	up-regulated	0.977762	0.0520607	non-significant	0.0698641	0.898134	non-significant	-0.0655415	0.871922	non-significant	0.534565	0.0697166	non-significant	-1.29326	0.00407848	down-regulated		Pleiotropic drug resistance protein 3
243	Asp01G003920	0.351413	0.650876	non-significant	0.068634	0.935899	non-significant	0.897527	0.229535	non-significant	0.397247	0.49553	non-significant	-0.00985027	0.993775	non-significant	0.969256	0.164794	non-significant		DYW domain-containing protein
244	Asp01G003940	0.389603	0.488865	non-significant	0.242384	0.64385	non-significant	0.971422	0.064853	non-significant	0.163159	0.689266	non-significant	0.134042	0.74125	non-significant	0.694802	0.141612	non-significant		Pentatricopeptide repeat-containing protein
245	Asp01G003950	-0.145737	0.738599	non-significant	-0.0844453	0.82487	non-significant	0.00354478	0.993686	non-significant	-0.202699	0.511549	non-significant	-0.0489829	0.876833	non-significant	-0.133	0.7121	non-significant	SBP
246	Asp01G003970	0.499057	0.230428	non-significant	0.0271404	0.938502	non-significant	-0.910923	0.0312238	non-significant	-0.207212	0.480771	non-significant	-0.0173079	0.95379	non-significant	-1.03146	0.0048829	down-regulated		Pto-interacting protein 1 isoform A
247	Asp01G003990	0.625817	0.133708	non-significant	0.907248	0.0157782	non-significant	-0.217052	0.615445	non-significant	0.0282345	0.924993	non-significant	-0.0310191	0.931293	non-significant	-0.554839	0.151608	non-significant		Sugar phosphate/phosphate translocator
248	Asp01G004000	0.193283	0.617065	non-significant	0.447043	0.180667	non-significant	-0.444533	0.243728	non-significant	0.309832	0.322403	non-significant	0.305867	0.387047	non-significant	-0.13514	0.734741	non-significant
249	Asp01G004020	-0.0811143	0.871681	non-significant	-1.2075	0.00257006	down-regulated	-1.62411	0.000248366	down-regulated	-0.431348	0.215169	non-significant	-1.05217	0.00415218	down-regulated	-1.13663	0.00550123	down-regulated		GTP diphosphokinase
250	Asp01G004050	-2.50058	3.49e-07	down-regulated	-2.43653	5.83e-07	down-regulated	-2.0712	9.98e-06	down-regulated	-0.771765	0.151896	non-significant	-0.419727	0.517759	non-significant	-0.874039	0.159021	non-significant		Late embryogenesis abundant protein LEA
251	Asp01G004060	0.267682	0.577398	non-significant	0.128846	0.765815	non-significant	0.363657	0.424024	non-significant	-0.0297357	0.929512	non-significant	-0.0312273	0.929221	non-significant	0.052926	0.896527	non-significant		MUSTANG 7
252	Asp01G004070	-0.761128	0.261577	non-significant	-0.950358	0.11587	non-significant	0.460281	0.438647	non-significant	-0.600449	0.231356	non-significant	-0.878172	0.0815272	non-significant	0.293042	0.603146	non-significant		tRNA pseudouridine synthase
253	Asp01G004090	-0.831269	0.0815588	non-significant	-1.5358	0.000582685	down-regulated	1.03989	0.0214701	up-regulated	-0.810685	0.201648	non-significant	-0.955458	0.142879	non-significant	1.72599	0.0172022	up-regulated		ABC transporter B family member 11
254	Asp01G004100	-0.500017	0.369662	non-significant	-1.26899	0.0133553	down-regulated	-0.783576	0.159313	non-significant	-1.49324	0.00609358	down-regulated	-2.07664	0.000159719	down-regulated	-1.42924	0.0382525	down-regulated		p-glycoprotein 21, ATP-binding cassette B21
255	Asp01G004120	-1.02163	0.177427	non-significant	1.36287	0.0363737	up-regulated	-0.144504	0.847543	non-significant	0.699205	0.298877	non-significant	0.792395	0.210475	non-significant	1.30448	0.0688061	non-significant		ABC transporter B family member 11
256	Asp01G004130	-0.0132175	0.982298	non-significant	0.0723468	0.882003	non-significant	-0.0839535	0.878535	non-significant	-0.0598956	0.886929	non-significant	0.111004	0.790048	non-significant	-0.111876	0.832729	non-significant
257	Asp01G004140	0.311295	0.517883	non-significant	0.144968	0.736024	non-significant	0.572152	0.200304	non-significant	0.307701	0.490908	non-significant	-0.140227	0.748417	non-significant	1.10403	0.0127389	up-regulated		Protein CHUP1, chloroplastic isoform B
258	Asp01G004150	-0.19271	0.615266	non-significant	-0.602982	0.0670776	non-significant	0.0861336	0.823231	non-significant	-0.326061	0.253479	non-significant	-0.372534	0.213551	non-significant	0.235584	0.509722	non-significant		Diacylglycerol O-acyltransferase 3, cytosolic
259	Asp01G004180	-3.09332	0.0310961	down-regulated	-4.01502	0.00431363	down-regulated	-1.39712	0.262787	non-significant	0.264036	0.704789	non-significant	1.08349	0.0630687	non-significant	-1.33748	0.0846577	non-significant
260	Asp01G004190	1.17151	0.0245881	up-regulated	0.305929	0.522051	non-significant	1.16147	0.0257525	up-regulated	0.156052	0.808504	non-significant	0.729911	0.238294	non-significant	0.83706	0.323594	non-significant	WRKY
261	Asp01G004230	-0.745783	0.236549	non-significant	-0.694789	0.223116	non-significant	-1.51581	0.0447866	down-regulated	-0.685945	0.341164	non-significant	0.300826	0.657962	non-significant	-3.124	6.25e-05	down-regulated		SsrA-binding
262	Asp01G004270	-0.300705	0.745213	non-significant	0.66703	0.38932	non-significant	1.15742	0.147788	non-significant	0.229019	0.526217	non-significant	1.06651	0.00104339	up-regulated	0.290971	0.411666	non-significant
263	Asp01G004300	-2.42664	0.00677197	down-regulated	-2.58998	0.000617353	down-regulated	-1.65221	0.111942	non-significant	-1.44335	0.015536	down-regulated	-0.965422	0.0708545	non-significant	-1.97663	0.00890501	down-regulated		Aspartic proteinase
264	Asp01G004310	-0.622921	0.168425	non-significant	-1.17846	0.00388737	down-regulated	-1.61562	0.000345342	down-regulated	0.447331	0.281188	non-significant	0.449997	0.271379	non-significant	-0.145782	0.786638	non-significant		Rhomboid-like protein 14, mitochondrial
265	Asp01G004320	-1.94467	0.0485648	down-regulated	-2.51594	0.00911679	down-regulated	-0.810212	0.398318	non-significant	-2.16012	0.014884	down-regulated	-0.00171631	1	non-significant	-0.397749	0.715477	non-significant		Cation/H(+) antiporter 19
266	Asp01G004350	0.577752	0.144489	non-significant	0.258547	0.444246	non-significant	-0.652861	0.0849167	non-significant	-0.144507	0.60676	non-significant	-0.0689813	0.815962	non-significant	-0.616292	0.0763339	non-significant		FYVE zinc finger protein
267	Asp01G004360	-0.0158234	0.969336	non-significant	-0.546932	0.168071	non-significant	-1.17788	0.00495598	down-regulated	-0.614376	0.102462	non-significant	-0.689383	0.0900253	non-significant	-0.615468	0.17507	non-significant		RING-H2 finger protein ATL58 (Fragment)
268	Asp01G004370	0.0582289	0.888315	non-significant	0.606476	0.108486	non-significant	0.532491	0.212707	non-significant	0.0920674	0.744197	non-significant	0.329619	0.248398	non-significant	0.057826	0.869111	non-significant		Brefeldin A-inhibited guanine nucleotide-exchange protein 5
269	Asp01G004380	-0.475129	0.543165	non-significant	0.780289	0.201672	non-significant	-1.66222	0.0349727	down-regulated	-0.203086	0.657687	non-significant	0.133048	0.772095	non-significant	-1.50657	0.0181563	down-regulated		glucan endo-1,3-beta-D-glucosidase
270	Asp01G004390	0.511444	0.154287	non-significant	0.352415	0.271416	non-significant	-0.46691	0.203493	non-significant	0.193694	0.486717	non-significant	0.308625	0.289626	non-significant	-0.300701	0.379053	non-significant		Lysine-ketoglutarate reductase/saccharopine dehydrogenase bifunctional enzyme
271	Asp01G004400	0.115629	0.785506	non-significant	-0.702449	0.0551364	non-significant	0.362344	0.388373	non-significant	-0.0795934	0.819841	non-significant	-0.334734	0.332671	non-significant	0.210864	0.574976	non-significant
272	Asp01G004410	-0.178333	0.776699	non-significant	0.78136	0.0532549	non-significant	-0.784672	0.19051	non-significant	0.507505	0.129878	non-significant	0.318133	0.42054	non-significant	0.238972	0.616938	non-significant		Pectinesterase
273	Asp01G004420	-0.361156	0.712854	non-significant	-0.673789	0.447521	non-significant	1.87017	0.044993	up-regulated	0.900972	0.125201	non-significant	0.942852	0.0769678	non-significant	2.05328	0.00437925	up-regulated		Pectinesterase
274	Asp01G004430	0.179824	0.888577	non-significant	0.494669	0.692131	non-significant	3.05418	0.00191625	up-regulated	0.329319	0.825129	non-significant	0.637591	0.619799	non-significant	2.28651	0.0191929	up-regulated		Pectinesterase/pectinesterase inhibitor 45
275	Asp01G004440	-1.05166	0.414571	non-significant	-0.881139	0.437334	non-significant	1.04047	0.355707	non-significant	-1.3014	0.163249	non-significant	-0.323553	0.758415	non-significant	1.38638	0.14084	non-significant		Invertase inhibitor
276	Asp01G004450	-0.0917364	0.892437	non-significant	-0.186337	0.760528	non-significant	0.487084	0.454604	non-significant	-0.329298	0.534191	non-significant	0.0411311	0.94081	non-significant	-0.211572	0.739799	non-significant		DNA repair protein RAD51 homolog
277	Asp01G004460	0.293831	0.443882	non-significant	0.408547	0.245209	non-significant	0.335703	0.379852	non-significant	0.145802	0.600084	non-significant	0.212372	0.461839	non-significant	-0.0947788	0.783562	non-significant		Conserved oligomeric Golgi complex subunit 3
278	Asp01G004470	-2.69952	0.130225	non-significant	-6.28774	0.00482084	down-regulated	-2.56626	0.0726966	non-significant	4.82235	0.037582	up-regulated	4.02872	0.0946196	non-significant	2.46207	1	non-significant		Zinc finger, CCHC-type
279	Asp01G004480	-0.0751366	0.831916	non-significant	0.0344321	0.91325	non-significant	0.71491	0.0608645	non-significant	-0.0608053	0.830983	non-significant	-0.337315	0.244678	non-significant	0.653922	0.0747369	non-significant
280	Asp01G004490	0.376559	0.301518	non-significant	-0.113562	0.723652	non-significant	0.10865	0.758452	non-significant	-0.0967306	0.753545	non-significant	-0.143982	0.645741	non-significant	0.106831	0.763737	non-significant		Lateral signaling target protein (Fragment)
281	Asp01G004500	0.0307249	0.933075	non-significant	0.0883576	0.782654	non-significant	-0.584652	0.13229	non-significant	-0.021234	0.940477	non-significant	0.0915771	0.757663	non-significant	-0.740006	0.0387391	non-significant		Phosphoinositide phosphatase SAC3
282	Asp01G004510	0.0255864	0.943724	non-significant	-0.13358	0.674465	non-significant	0.105612	0.784065	non-significant	-0.0102401	0.9702	non-significant	-0.374901	0.184705	non-significant	-0.234747	0.497652	non-significant
283	Asp01G004570	-0.423156	0.399648	non-significant	-0.232605	0.563847	non-significant	0.85681	0.0658347	non-significant	0.323135	0.416095	non-significant	0.477831	0.232416	non-significant	1.41337	0.00323265	up-regulated		Sucrose synthase
284	Asp01G004580	-0.0240585	0.95204	non-significant	0.00728513	0.984167	non-significant	0.484072	0.191141	non-significant	0.00753213	0.979872	non-significant	-0.18022	0.548574	non-significant	0.731939	0.0302807	non-significant		Embryogenesis-associated protein EMB8
285	Asp01G004590	-0.362126	0.723188	non-significant	-2.08453	0.0101914	down-regulated	0.517353	0.536078	non-significant	-0.513815	0.44694	non-significant	-1.79459	0.00150292	down-regulated	1.42946	0.0553183	non-significant		Auxin-responsive protein SAUR76
286	Asp01G004600	2.80326	0.0166104	up-regulated	1.14993	0.393216	non-significant	1.93304	0.114216	non-significant	0.451891	0.679394	non-significant	-1.65961	0.0587317	non-significant	1.30995	0.146376	non-significant		Auxin-responsive protein SAUR71-like isoform X2
287	Asp01G004610	0.721049	0.0877869	non-significant	0.0592107	0.882712	non-significant	0.0329718	0.939552	non-significant	0.172552	0.615906	non-significant	-0.230052	0.499967	non-significant	-0.400497	0.328889	non-significant		Adrenodoxin-like protein 2, mitochondrial
288	Asp01G004630	-0.42281	0.557816	non-significant	-0.306704	0.648816	non-significant	0.974672	0.148451	non-significant	0.135523	0.739477	non-significant	-0.20123	0.637022	non-significant	0.77986	0.128922	non-significant		Peroxiredoxin Q, chloroplastic
289	Asp01G004670	-1.03759	0.103071	non-significant	-1.92311	0.000219234	down-regulated	-2.01365	0.000493388	down-regulated	-2.05755	0.00437336	down-regulated	-1.88342	0.0106635	down-regulated	-0.232175	0.785123	non-significant		Pectinesterase inhibitor 3-like
290	Asp01G004680	-0.0513072	0.887082	non-significant	0.0604799	0.849614	non-significant	0.101125	0.790362	non-significant	-0.168595	0.532968	non-significant	-0.149094	0.600174	non-significant	-0.156022	0.659337	non-significant		Ribosomal RNA-processing protein 12-like conserved domain-containing protein
291	Asp01G004710	0.624044	0.126724	non-significant	0.868822	0.0187933	non-significant	-0.622345	0.117768	non-significant	0.764964	0.0170989	non-significant	0.421909	0.173131	non-significant	-0.996296	0.0100113	non-significant		Auxin response factor
292	Asp01G004720	-0.131634	0.716166	non-significant	-0.312636	0.341938	non-significant	-0.0157036	0.965651	non-significant	0.0432683	0.873001	non-significant	-0.186874	0.514212	non-significant	0.257513	0.455522	non-significant
293	Asp01G004730	-0.960284	0.0701562	non-significant	-1.86025	2.12e-05	down-regulated	0.482909	0.324339	non-significant	-0.250013	0.540312	non-significant	-0.722468	0.054747	non-significant	1.20276	0.00247692	up-regulated	ERF	Ethylene-responsive transcription factor ERF017
294	Asp01G004760	-0.464294	0.247781	non-significant	-0.351487	0.339392	non-significant	-2.19345	1.12e-06	down-regulated	-0.270664	0.426317	non-significant	0.0898724	0.804119	non-significant	-1.17665	0.00384529	down-regulated		FCS-Like Zinc finger 13-like
295	Asp01G004780	-0.50998	0.343509	non-significant	-1.92117	0.000143412	down-regulated	-2.85475	0.000219402	down-regulated	-0.49557	0.243354	non-significant	-0.793161	0.112793	non-significant	-1.65099	0.00085288	down-regulated
296	Asp01G004800	-0.609191	0.666504	non-significant	0.69668	0.527406	non-significant	1.82019	0.132986	non-significant	-3.5938	0.207458	non-significant	2.7182	0.0230444	up-regulated	1.74733	0.262569	non-significant		Protein kinase domain-containing protein
297	Asp01G004820	0.341618	0.398236	non-significant	-0.490366	0.192009	non-significant	0.83404	0.0289476	non-significant	0.0608708	0.867105	non-significant	-0.38066	0.307695	non-significant	0.14641	0.735794	non-significant		Ubiquinone biosynthesis protein
298	Asp01G004830	-0.399041	0.355794	non-significant	0.111879	0.754459	non-significant	-0.143755	0.716519	non-significant	-0.62703	0.0540713	non-significant	0.03311	0.920467	non-significant	-0.589297	0.135984	non-significant		DUF985 domain-containing protein
299	Asp01G004850	0.424652	0.270072	non-significant	0.596843	0.069888	non-significant	-0.265735	0.479384	non-significant	0.174098	0.581784	non-significant	0.600215	0.0399203	non-significant	-0.452866	0.188356	non-significant
300	Asp01G004860	-2.78148	0.0319732	down-regulated	-6.80172	0.000144457	down-regulated	-0.808981	0.432546	non-significant	-0.0328611	1	non-significant	0.020144	1	non-significant	0.774342	0.465483	non-significant		Heterotrimeric G-protein gamma subunit 4
301	Asp01G004870	-1.34711	0.20705	non-significant	-3.02487	0.00106066	down-regulated	0.81822	0.313064	non-significant	0.028951	0.973512	non-significant	0.0144202	0.992587	non-significant	2.79691	0.000189556	up-regulated		Subtilisin-like protease
302	Asp01G004890	0.215168	0.586987	non-significant	-0.25985	0.443022	non-significant	0.81048	0.0446983	non-significant	-0.0904483	0.775878	non-significant	-0.878587	0.00591659	non-significant	0.794733	0.032511	non-significant		Cysteine protease
303	Asp01G004900	-0.276976	0.55204	non-significant	-0.305931	0.427123	non-significant	-1.29862	0.00206433	down-regulated	0.486303	0.106201	non-significant	0.510291	0.103813	non-significant	-0.54386	0.168737	non-significant		Protein OXIDATIVE STRESS 3 LIKE 1
304	Asp01G004920	-0.176106	0.784803	non-significant	-0.569642	0.338682	non-significant	-0.0487586	0.940094	non-significant	-0.150831	0.771952	non-significant	-0.256748	0.61817	non-significant	-0.149716	0.810865	non-significant		OBP3-responsive gene 4
305	Asp01G004930	-1.44971	0.0334753	down-regulated	-0.667668	0.319807	non-significant	0.295226	0.644103	non-significant	-0.00522621	0.989035	non-significant	0.422041	0.319588	non-significant	0.349262	0.391713	non-significant		N-acetyltransferase domain-containing protein
306	Asp01G004940	-0.517844	0.18561	non-significant	-0.458282	0.195322	non-significant	-2.25333	4.47e-08	down-regulated	-0.21464	0.444642	non-significant	-0.00717131	0.983758	non-significant	-0.860137	0.0149567	non-significant
307	Asp01G004950	1.02992	0.0139401	up-regulated	1.18878	0.00244068	up-regulated	0.241395	0.574812	non-significant	0.161182	0.600841	non-significant	0.24326	0.462657	non-significant	-0.0233439	0.954323	non-significant		O-fucosyltransferase 35
308	Asp01G004980	-0.042695	0.926761	non-significant	-0.299551	0.441492	non-significant	-0.552051	0.246716	non-significant	-0.429426	0.242591	non-significant	-0.557551	0.154144	non-significant	-0.105548	0.807541	non-significant		UDENN domain-containing protein
309	Asp01G004990	-3.58062	0.236727	non-significant	-3.56899	0.22204	non-significant	1.64631	0.332158	non-significant	0.499459	0.636697	non-significant	0.461898	0.67448	non-significant	1.88771	0.0805591	non-significant	GRF	Growth-regulating factor
310	Asp01G005000	-0.313664	0.500037	non-significant	-0.130101	0.746456	non-significant	0.843597	0.0505435	non-significant	-0.12514	0.714967	non-significant	-0.0173658	0.963892	non-significant	0.617888	0.128211	non-significant		Mediator of RNA polymerase II transcription subunit 20
311	Asp01G005020	0.261845	0.473112	non-significant	0.171391	0.604729	non-significant	0.90536	0.0196494	non-significant	-0.186284	0.501322	non-significant	-0.260252	0.38001	non-significant	0.191152	0.576151	non-significant		NADH dehydrogenase [ubiquinone] iron-sulfur protein 4, mitochondrial
312	Asp01G005030	0.0161943	0.976253	non-significant	0.113473	0.820334	non-significant	0.490325	0.302153	non-significant	-0.144342	0.744017	non-significant	0.227233	0.59351	non-significant	0.0659916	0.898206	non-significant		DNA-directed RNA polymerase III subunit RPC4
313	Asp01G005060	0.381502	0.415474	non-significant	0.457166	0.25286	non-significant	0.816807	0.0679577	non-significant	0.0695228	0.841045	non-significant	0.47542	0.185624	non-significant	0.816386	0.0437929	non-significant		Stress-response A/B barrel domain-containing protein
314	Asp01G005070	0.0746571	0.896694	non-significant	-0.43262	0.403591	non-significant	1.12123	0.0309172	up-regulated	-0.25106	0.595786	non-significant	-0.323297	0.495614	non-significant	0.660527	0.206943	non-significant		Transcription regulator AsnC-type
315	Asp01G005090	0.691466	0.52526	non-significant	-0.478403	0.674268	non-significant	0.28609	0.792003	non-significant	0.159619	0.872762	non-significant	-0.506558	0.607985	non-significant	0.617322	0.537508	non-significant
316	Asp01G005100	0.305816	0.509533	non-significant	-0.136909	0.749727	non-significant	1.4637	0.000606439	up-regulated	0.408489	0.226548	non-significant	0.0426966	0.890547	non-significant	1.01424	0.0119869	up-regulated		Ultraviolet-B-repressible protein
317	Asp01G005120	-0.856495	0.265411	non-significant	-0.304386	0.665995	non-significant	-1.51879	0.0724429	non-significant	-0.159817	0.793846	non-significant	-0.223486	0.708745	non-significant	-0.810134	0.272413	non-significant		Putative WD40/YVTN repeat-like-containing domain-containing protein
318	Asp01G005130	-0.884798	0.168024	non-significant	-0.23845	0.701673	non-significant	-0.962123	0.15076	non-significant	0.336394	0.575789	non-significant	0.36669	0.514419	non-significant	-0.13131	0.866069	non-significant		Transcription factor BREVIS RADIX
319	Asp01G005140	0.23931	0.687294	non-significant	0.412009	0.409574	non-significant	1.09454	0.0505403	non-significant	0.138082	0.739255	non-significant	0.380342	0.357499	non-significant	0.205133	0.676912	non-significant		PDAT
320	Asp01G005150	-0.0128247	0.975343	non-significant	0.925705	0.0362251	non-significant	-0.116976	0.792651	non-significant	0.564089	0.100349	non-significant	1.37336	0.00283373	up-regulated	0.0160274	0.972879	non-significant	NF-YA	Nuclear transcription factor Y subunit
321	Asp01G005160	0.404248	0.309368	non-significant	0.572696	0.10704	non-significant	0.0393444	0.918717	non-significant	0.398524	0.174022	non-significant	0.526747	0.0943696	non-significant	-0.242882	0.505321	non-significant		Peptidase S9 prolyl oligopeptidase catalytic domain-containing protein
322	Asp01G005180	0.0646053	0.862512	non-significant	0.109757	0.745763	non-significant	-0.580253	0.116732	non-significant	-0.157664	0.598484	non-significant	0.142624	0.665533	non-significant	-0.264879	0.479408	non-significant		Glycerophosphocholine acyltransferase 1
323	Asp01G005210	0.241814	0.546518	non-significant	0.143902	0.685387	non-significant	0.0633933	0.869954	non-significant	-0.146594	0.631908	non-significant	0.00507491	0.987887	non-significant	-0.251925	0.490803	non-significant		WD repeat-containing protein VIP3
324	Asp01G005220	0.238547	0.610464	non-significant	0.208004	0.614449	non-significant	0.28784	0.520222	non-significant	0.154978	0.662785	non-significant	0.117461	0.743846	non-significant	-0.11595	0.794675	non-significant		UBP1-associated proteins 1C
325	Asp01G005240	0.732747	0.0540132	non-significant	0.853777	0.0087537	non-significant	-0.0185426	0.960478	non-significant	-0.00108004	0.997463	non-significant	0.00205716	0.994771	non-significant	-0.985969	0.0150467	non-significant		mitogen-activated protein kinase kinase
326	Asp01G005250	0.163955	0.668091	non-significant	-0.221179	0.506073	non-significant	-0.870812	0.0274665	non-significant	0.0158594	0.956895	non-significant	0.0335816	0.919833	non-significant	-0.414134	0.286983	non-significant
327	Asp01G005270	-0.857489	0.0360506	non-significant	-1.19861	0.00185645	down-regulated	0.24563	0.620268	non-significant	-0.202622	0.504809	non-significant	-0.651723	0.0551433	non-significant	0.624591	0.156772	non-significant		Biotin/lipoyl attachment domain-containing protein isoform 1
328	Asp01G005280	-1.05114	0.107892	non-significant	-1.18995	0.0602092	non-significant	-0.626828	0.348932	non-significant	0.102656	0.805333	non-significant	-0.413349	0.339744	non-significant	1.21779	0.0110274	up-regulated		VOC domain-containing protein
329	Asp01G005320	-1.50577	0.00133198	down-regulated	-2.38401	0.000722637	down-regulated	-1.12721	0.307055	non-significant	1.90067	0.17788	non-significant	-0.494764	0.767951	non-significant	0.757663	0.732099	non-significant		Peroxidase
330	Asp01G005330	-0.882302	0.0819309	non-significant	-0.130772	0.725549	non-significant	0.453474	0.262065	non-significant	-0.436244	0.169342	non-significant	-0.180072	0.593661	non-significant	-0.0575754	0.880949	non-significant		THO complex subunit 6
331	Asp01G005340	-0.368775	0.426722	non-significant	-0.358373	0.330718	non-significant	0.424238	0.258543	non-significant	0.016371	0.959549	non-significant	-0.219716	0.508009	non-significant	0.450499	0.239695	non-significant		Eukaryotic initiation factor 4A-8
332	Asp01G005350	-0.208272	0.631633	non-significant	-0.850224	0.024048	non-significant	-0.115009	0.774229	non-significant	-0.322691	0.357977	non-significant	-0.823786	0.0126372	non-significant	0.0366107	0.921516	non-significant		O-acyltransferase
333	Asp01G005360	0.377317	0.293181	non-significant	0.401476	0.208325	non-significant	-0.0204888	0.955426	non-significant	0.0605148	0.854675	non-significant	-0.114703	0.748907	non-significant	-0.0341816	0.938153	non-significant		Type 1 diacylglycerol acyltransferase
334	Asp01G005390	-1.94019	0.0660298	non-significant	-0.352827	0.782302	non-significant	1.4333	0.133759	non-significant	1.21022	0.137315	non-significant	1.76301	0.0327679	up-regulated	2.32121	0.0138191	up-regulated	HSF
335	Asp01G005410	-0.0915156	0.839778	non-significant	0.236773	0.568386	non-significant	0.621673	0.134797	non-significant	0.0581529	0.870307	non-significant	0.318268	0.387976	non-significant	1.07268	0.00694765	up-regulated		DYW domain-containing protein
336	Asp01G005420	-0.16576	0.772112	non-significant	-0.21987	0.683478	non-significant	0.367497	0.488113	non-significant	-0.0574907	0.902236	non-significant	0.137575	0.768884	non-significant	0.596348	0.263796	non-significant		RecA family profile 2 domain-containing protein
337	Asp01G005430	-0.0740547	0.885471	non-significant	0.269612	0.567049	non-significant	0.452953	0.331795	non-significant	-0.176211	0.623419	non-significant	0.367948	0.345773	non-significant	0.459254	0.275227	non-significant		Putative feruloyl esterase
338	Asp01G005440	-0.0837514	0.888859	non-significant	-0.0281632	0.96057	non-significant	-0.513728	0.327792	non-significant	-0.223608	0.638538	non-significant	0.226108	0.708272	non-significant	0.264871	0.632556	non-significant		BAAT/acyl-CoA thioester hydrolase carboxy-terminal protein
339	Asp01G005460	-0.673239	0.144142	non-significant	-1.2006	0.0050621	down-regulated	-0.573268	0.192647	non-significant	-0.132578	0.694111	non-significant	-0.742474	0.0389837	non-significant	0.429556	0.282619	non-significant		DNA-directed RNA polymerase subunit
340	Asp01G005480	-1.12918	0.331871	non-significant	0.231554	0.821565	non-significant	1.05807	0.26079	non-significant	0.635103	0.503014	non-significant	0.766629	0.367705	non-significant	1.11281	0.341729	non-significant
341	Asp01G005500	-0.0312307	0.939466	non-significant	0.205785	0.561093	non-significant	0.120956	0.75009	non-significant	-0.03883	0.897227	non-significant	-0.0639998	0.833718	non-significant	0.232423	0.508104	non-significant	C3H	Zinc finger CCCH domain-containing protein 64
342	Asp01G005510	-1.94292	0.010439	down-regulated	-1.56925	0.0112691	down-regulated	-0.196043	0.749253	non-significant	-0.487246	0.32348	non-significant	-0.577097	0.221503	non-significant	2.25511	3.82e-05	up-regulated		Receptor-like serine/threonine-protein kinase ALE2
343	Asp01G005520	0.473906	0.22917	non-significant	0.40434	0.255571	non-significant	0.23178	0.556439	non-significant	0.161623	0.585982	non-significant	0.203309	0.501049	non-significant	-0.104512	0.774663	non-significant		Dolichyl-diphosphooligosaccharide-protein glycosyltransferase subunit OST5
344	Asp01G005580	-0.0285328	1	non-significant	0.130488	1	non-significant	2.22438	0.148543	non-significant	0.628099	0.295469	non-significant	0.100726	0.866891	non-significant	1.2455	0.0689605	non-significant	GATA	GATA transcription factor 20
345	Asp01G005610	-0.468212	0.439382	non-significant	-0.310851	0.561706	non-significant	0.0791409	0.888155	non-significant	-0.23925	0.580351	non-significant	-0.262674	0.548305	non-significant	0.365773	0.483205	non-significant		EndA/NucM family nuclease
346	Asp01G005620	0.475926	0.588404	non-significant	-0.928132	0.256892	non-significant	-1.22075	0.148058	non-significant	-0.508307	0.584632	non-significant	-0.883581	0.314596	non-significant	2.20936	0.0489218	up-regulated
347	Asp01G005630	-1.50022	0.126708	non-significant	-0.74403	0.410354	non-significant	-1.73596	0.0671462	non-significant	-0.590772	0.694939	non-significant	0.777077	0.600059	non-significant	2.29622	0.114589	non-significant		LRR receptor-like serine/threonine-protein kinase
348	Asp01G005650	0.147127	0.813334	non-significant	0.905141	0.0840215	non-significant	0.235432	0.685249	non-significant	0.161678	0.645426	non-significant	0.121743	0.725083	non-significant	-0.398326	0.365419	non-significant		Trichome birefringence-like N-terminal domain-containing protein
349	Asp01G005660	-1.70809	0.00272047	down-regulated	-3.13938	5.67e-08	down-regulated	-1.53953	0.0155001	down-regulated	-0.992712	0.119787	non-significant	-1.19207	0.11539	non-significant	-0.254536	0.726343	non-significant	HB-other
350	Asp01G005670	-0.356385	0.728869	non-significant	-0.761898	0.408468	non-significant	0.481338	0.585643	non-significant	1.23349	0.0180232	up-regulated	1.26324	0.0150234	up-regulated	1.73886	0.00540463	up-regulated		Transmembrane protein, putative
351	Asp01G005680	-0.498418	0.454972	non-significant	-1.09574	0.0717338	non-significant	-0.815399	0.186851	non-significant	0.0432426	0.923599	non-significant	-0.675985	0.144164	non-significant	0.285564	0.570961	non-significant		Bifunctional lysine-specific demethylase and histidyl-hydroxylase
352	Asp01G005690	-0.229513	0.557278	non-significant	-0.261584	0.465059	non-significant	-0.534782	0.157292	non-significant	0.0451863	0.896248	non-significant	0.257199	0.477952	non-significant	-0.0295022	0.945509	non-significant		Transmembrane protein 230
353	Asp01G005700	0.261745	0.565751	non-significant	0.172548	0.669404	non-significant	0.132847	0.763091	non-significant	0.469582	0.178141	non-significant	0.37895	0.287075	non-significant	0.447533	0.294705	non-significant		Vesicle transport protein USE1
354	Asp01G005710	-0.585705	0.11745	non-significant	-0.747287	0.0243718	non-significant	-0.985455	0.0227534	non-significant	-0.491864	0.082244	non-significant	-0.843979	0.00802941	non-significant	-0.647409	0.0763507	non-significant		Probable serine/threonine-protein kinase PIX13
355	Asp01G005750	0.30079	0.464226	non-significant	-0.800879	0.0227806	non-significant	-0.0971701	0.821846	non-significant	0.0202399	0.945893	non-significant	-0.399828	0.205982	non-significant	0.0936562	0.807858	non-significant		WRKY domain-containing protein
356	Asp01G005760	-2.34978	0.172712	non-significant	-2.6906	0.0421348	down-regulated	-0.839718	0.504986	non-significant	-0.184048	1	non-significant	-0.567387	0.833808	non-significant	-1.42464	0.491935	non-significant		Auxin efflux carrier component
357	Asp01G005770	-0.965201	0.242396	non-significant	-1.34149	0.0935763	non-significant	1.59453	0.0453509	up-regulated	0.214631	0.66482	non-significant	0.492514	0.292388	non-significant	-0.659007	0.364829	non-significant		Ras suppressor protein (Contains leucine-rich repeats)
358	Asp01G005780	0.0616882	0.885886	non-significant	-0.345376	0.348732	non-significant	-0.390088	0.354638	non-significant	0.142398	0.685572	non-significant	-0.210781	0.554056	non-significant	0.483382	0.235755	non-significant		Choline monooxygenase, chloroplastic
359	Asp01G005820	0.34177	0.423545	non-significant	0.324967	0.389708	non-significant	0.490187	0.226576	non-significant	0.527873	0.12037	non-significant	0.281092	0.380711	non-significant	0.372875	0.307619	non-significant		Protein TRANSPARENT TESTA 9, variant 3
360	Asp01G005830	0.295544	0.424257	non-significant	0.561359	0.0926708	non-significant	-0.921892	0.0277871	non-significant	-0.258397	0.554543	non-significant	0.250841	0.516858	non-significant	-1.91781	8.21e-05	down-regulated		Caffeoylshikimate esterase
361	Asp01G005870	-0.884689	0.177051	non-significant	-1.59167	0.00241326	down-regulated	-3.65944	2.05e-07	down-regulated	-1.70757	0.00167932	down-regulated	-2.00368	0.00148097	down-regulated	-1.74335	0.0449928	down-regulated	bHLH	Transcription factor bHLH35
362	Asp01G005890	-0.209412	0.572551	non-significant	-0.155128	0.635667	non-significant	-0.484647	0.205813	non-significant	-0.276165	0.361886	non-significant	-0.00663462	0.98305	non-significant	-0.417715	0.240302	non-significant		BED-type domain-containing protein
363	Asp01G005900	0.136562	0.810108	non-significant	-0.0786239	0.87619	non-significant	0.781027	0.128079	non-significant	0.109408	0.778499	non-significant	-0.0285262	0.938466	non-significant	0.401743	0.359174	non-significant		L-dopachrome isomerase
364	Asp01G005910	0.249037	0.481026	non-significant	-0.0325616	0.917252	non-significant	0.0519636	0.882061	non-significant	-0.0671529	0.806599	non-significant	-0.199614	0.48364	non-significant	-0.0213152	0.949289	non-significant
365	Asp01G005930	-0.538154	0.448479	non-significant	-0.490212	0.444559	non-significant	1.03789	0.0902159	non-significant	1.27606	0.00874965	up-regulated	1.52791	0.00894792	up-regulated	2.2369	0.000558458	up-regulated		Protein CHLOROPLAST IMPORT APPARATUS 2
366	Asp01G005940	1.07583	0.241798	non-significant	1.70133	0.0352107	up-regulated	-0.807246	0.458009	non-significant	0.933726	0.234732	non-significant	0.597876	0.478837	non-significant	-1.37341	0.167014	non-significant		Clathrin assembly protein At5g57200
367	Asp01G005950	0.264536	0.583212	non-significant	0.270418	0.531503	non-significant	0.831733	0.0616271	non-significant	0.0428001	0.906277	non-significant	0.0871443	0.820347	non-significant	0.48579	0.257743	non-significant		Putative Rab-GTPase-TBC domain-containing protein
368	Asp01G005960	0	1	non-significant	-5.13e-15	1	non-significant	0	1	non-significant	2.83812	0.559195	non-significant	0	1	non-significant	5.13209	0.0505349	non-significant		Retrotransposon Copia-like N-terminal domain-containing protein
369	Asp01G006000	-0.818746	0.218254	non-significant	-0.279279	0.581377	non-significant	0.564058	0.307378	non-significant	0.166022	0.583705	non-significant	-0.182943	0.546498	non-significant	1.24536	0.000627847	up-regulated		Subtilisin-like protease
370	Asp01G006010	0.1476	0.763778	non-significant	-0.427737	0.308561	non-significant	-0.0748216	0.869935	non-significant	-0.221136	0.587573	non-significant	-0.509194	0.226709	non-significant	-0.25485	0.60149	non-significant		Oxysterol-binding protein-related protein 4C
371	Asp01G006020	-0.952216	0.57738	non-significant	-0.868667	0.555029	non-significant	-3.90083	0.0252695	down-regulated	0.0361606	1	non-significant	0.363232	0.712401	non-significant	-1.09483	0.359332	non-significant		OSBP(Oxysterol-binding protein)-related protein 4C
372	Asp01G006040	0.57873	0.129949	non-significant	0.309469	0.336306	non-significant	-0.205074	0.571443	non-significant	-0.0955554	0.76085	non-significant	-0.0721281	0.805476	non-significant	-0.645803	0.0606747	non-significant		Xylosyltransferase 1-like
373	Asp01G006050	-0.645249	0.319134	non-significant	-1.01622	0.106429	non-significant	-0.741995	0.235607	non-significant	-0.281684	0.556008	non-significant	-0.320959	0.52432	non-significant	0.0520128	0.941472	non-significant		Putative EF-hand domain pair protein
374	Asp01G006070	-0.076708	0.922488	non-significant	-0.0167353	0.9847	non-significant	-0.0876872	0.911245	non-significant	0.0592038	0.921059	non-significant	0.345792	0.54015	non-significant	-0.281857	0.693044	non-significant		DUF632 domain-containing protein
375	Asp01G006090	-0.434588	0.240509	non-significant	-0.739016	0.0254815	non-significant	0.129509	0.733669	non-significant	-0.137342	0.65154	non-significant	-0.387966	0.20204	non-significant	0.4844	0.163455	non-significant		Pumilio isogeny 2
376	Asp01G006120	-1.01672	0.173023	non-significant	-0.705291	0.257201	non-significant	-0.472954	0.486775	non-significant	-0.477578	0.388694	non-significant	-0.495121	0.367414	non-significant	0.51879	0.362468	non-significant		Villin-4 isoform A
377	Asp01G006130	-0.195956	0.801058	non-significant	-0.450558	0.50208	non-significant	0.811138	0.225111	non-significant	0.0352246	0.942751	non-significant	-0.678102	0.152957	non-significant	2.7256	1.53e-06	up-regulated		Peroxidase
378	Asp01G006180	-2.48485	0.126684	non-significant	-3.409	0.0337142	down-regulated	2.21832	0.0472387	up-regulated	0.207048	0.82873	non-significant	-0.266964	0.72917	non-significant	1.17465	0.196132	non-significant		Myc-type
379	Asp01G006200	0.281156	0.478704	non-significant	0.28403	0.43988	non-significant	0.568171	0.204178	non-significant	-0.117619	0.662123	non-significant	0.0234296	0.934522	non-significant	-0.287702	0.469121	non-significant
380	Asp01G006210	-0.570921	0.304971	non-significant	-0.728401	0.152845	non-significant	-0.367818	0.546331	non-significant	-0.514919	0.208898	non-significant	-0.537882	0.186693	non-significant	0.107057	0.820499	non-significant
381	Asp01G006220	-1.09121	0.113603	non-significant	-0.439972	0.416886	non-significant	0.973237	0.0637589	non-significant	-0.188513	0.623304	non-significant	0.00709295	0.986676	non-significant	0.956175	0.0225969	non-significant		Branchpoint-bridging protein isoform X1
382	Asp01G006230	0.0185574	0.965629	non-significant	0.256491	0.498962	non-significant	0.809588	0.0413809	non-significant	-0.217562	0.429671	non-significant	-0.21276	0.465416	non-significant	-0.147829	0.664674	non-significant		WD repeat-containing protein 75
383	Asp01G006250	0.358468	0.378993	non-significant	0.0189024	0.958706	non-significant	-1.05797	0.0118078	down-regulated	0.256222	0.390639	non-significant	-0.0323834	0.919725	non-significant	-0.587831	0.127996	non-significant		U4/U6.U5 small nuclear ribonucleoprotein 27kDa protein domain-containing protein
384	Asp01G006260	-0.188129	0.632591	non-significant	0.0695267	0.836397	non-significant	-0.228663	0.587474	non-significant	-0.629103	0.0613411	non-significant	0.180559	0.584853	non-significant	0.149262	0.788655	non-significant
385	Asp01G006310	0.111533	0.863218	non-significant	0.0269557	0.966148	non-significant	0.721355	0.230692	non-significant	0.155992	0.805325	non-significant	0.438023	0.496902	non-significant	0.559081	0.428498	non-significant
386	Asp01G006330	0.0275954	0.950271	non-significant	0.64574	0.0734125	non-significant	-0.727252	0.0802341	non-significant	0.276776	0.38082	non-significant	0.578301	0.0863273	non-significant	-0.301773	0.438706	non-significant
387	Asp01G006350	0.581199	0.133797	non-significant	0.734844	0.0303853	non-significant	-1.41885	0.000604453	down-regulated	-0.410376	0.190009	non-significant	-0.32608	0.277658	non-significant	-1.93724	1.56e-06	down-regulated		NADPH--cytochrome P450 reductase
388	Asp01G006360	-0.159042	0.698747	non-significant	-0.0455912	0.899952	non-significant	-0.445935	0.261415	non-significant	-0.0432647	0.893264	non-significant	0.00916586	0.978127	non-significant	-0.201618	0.613729	non-significant
389	Asp01G006370	1.2036	0.364581	non-significant	-0.091515	0.972486	non-significant	2.89116	0.0161066	up-regulated	-1.00554	0.186817	non-significant	-0.0933752	0.912886	non-significant	-1.41553	0.144734	non-significant		Auxin-responsive protein
390	Asp01G006390	-0.273664	0.60425	non-significant	-1.07121	0.0070146	down-regulated	-1.41448	0.00367178	down-regulated	-0.470134	0.123397	non-significant	-0.309289	0.372271	non-significant	-0.793828	0.0418098	non-significant		CENP-T/Histone H4 histone fold domain-containing protein
391	Asp01G006400	-0.225802	0.646723	non-significant	-0.725499	0.0917713	non-significant	-1.07687	0.0225766	down-regulated	-0.37405	0.39391	non-significant	-0.121483	0.789072	non-significant	-0.33502	0.500998	non-significant		CENP-T/Histone H4 histone fold domain-containing protein
392	Asp01G006420	0.813355	0.035475	non-significant	0.791664	0.0179684	non-significant	-0.370718	0.315855	non-significant	0.390179	0.194577	non-significant	0.576478	0.0541348	non-significant	-0.66518	0.0509036	non-significant		MHD domain-containing protein
393	Asp01G006430	-0.408528	0.344769	non-significant	-0.647053	0.0905452	non-significant	-1.2023	0.00687709	down-regulated	-0.417352	0.215612	non-significant	-0.667655	0.0373143	non-significant	-0.92368	0.0133723	non-significant		Syntaxin 6 N-terminal domain-containing protein
394	Asp01G006450	0.463152	0.513739	non-significant	0.0213533	0.975731	non-significant	1.60178	0.00476894	up-regulated	0.0649981	0.886028	non-significant	0.072271	0.882654	non-significant	0.866709	0.107641	non-significant		Putative mitochondrial chaperone BCS1-B
395	Asp01G006460	0.581228	0.128044	non-significant	0.727572	0.0368801	non-significant	-0.169392	0.66119	non-significant	0.196456	0.495363	non-significant	0.411642	0.169309	non-significant	-0.417521	0.229202	non-significant
396	Asp01G006470	-0.00777289	0.98438	non-significant	-0.315985	0.360512	non-significant	0.461464	0.207468	non-significant	-0.157305	0.602144	non-significant	-0.46373	0.132118	non-significant	0.241376	0.485055	non-significant
397	Asp01G006480	0.129108	0.827015	non-significant	-0.987583	0.0786596	non-significant	-1.24092	0.0476898	down-regulated	-0.11356	0.826163	non-significant	-0.957167	0.0814102	non-significant	-2.07152	0.00964957	down-regulated		Hexosyltransferase
398	Asp01G006490	0.17998	0.669792	non-significant	-0.74137	0.0266893	non-significant	-1.41826	0.000550336	down-regulated	-0.60616	0.179342	non-significant	-0.664503	0.188871	non-significant	-1.50017	0.0249974	down-regulated		DUF761 domain-containing protein
399	Asp01G006500	0.50023	0.192635	non-significant	0.628431	0.0653419	non-significant	-0.306294	0.469326	non-significant	-0.45479	0.368669	non-significant	-0.388367	0.416933	non-significant	-0.865152	0.0884226	non-significant		4-coumarate--CoA ligase
400	Asp01G006520	0	1	non-significant	-5.13e-15	1	non-significant	5.66743	0.00830769	up-regulated	0	1	non-significant	5.38305	0.0126774	up-regulated	4.03516	0.0964815	non-significant	C2H2	Zinc finger protein 2
401	Asp01G006540	0.0801051	0.861154	non-significant	-0.333147	0.423455	non-significant	-0.295156	0.523195	non-significant	0.493489	0.128907	non-significant	0.437669	0.178737	non-significant	0.349162	0.38299	non-significant		26S proteasome non-ATPase regulatory subunit 2 homolog
402	Asp01G006550	-1.61081	0.000390736	down-regulated	-1.93913	6.1e-06	down-regulated	-1.58876	0.00427258	down-regulated	-1.36825	4.33e-06	down-regulated	-1.40267	1.58e-05	down-regulated	-0.940877	0.0759906	non-significant
403	Asp01G006560	-0.0904152	0.814245	non-significant	0.25552	0.491243	non-significant	-0.11454	0.795885	non-significant	-0.912821	0.0236611	non-significant	-1.08285	0.0148514	down-regulated	-0.2648	0.571343	non-significant		Xyloglucan endotransglucosylase/hydrolase
404	Asp01G006570	-0.504325	0.190972	non-significant	0.297059	0.469363	non-significant	-0.451278	0.272961	non-significant	-1.2624	0.00304193	down-regulated	-1.21186	0.0223038	down-regulated	-0.790431	0.124088	non-significant		Xyloglucan endotransglucosylase/hydrolase
405	Asp01G006580	-0.00457457	0.991378	non-significant	-0.0819567	0.84011	non-significant	-1.60394	0.00140059	down-regulated	-0.93843	0.02252	non-significant	-1.18934	0.00799482	down-regulated	-1.23121	0.0168577	down-regulated		Xyloglucan endotransglucosylase/hydrolase
406	Asp01G006590	0.64097	0.123907	non-significant	0.350725	0.377782	non-significant	-0.736557	0.117315	non-significant	-0.624841	0.0645066	non-significant	-1.08615	0.00553851	down-regulated	-0.937608	0.0336504	non-significant		Xyloglucan endotransglucosylase/hydrolase
407	Asp01G006610	0.350015	0.505621	non-significant	-0.0446459	0.930015	non-significant	0.789522	0.0968719	non-significant	-0.296037	0.476245	non-significant	-0.408909	0.345032	non-significant	0.220822	0.65427	non-significant
408	Asp01G006620	0.189572	0.621951	non-significant	0.185552	0.584267	non-significant	0.274724	0.468612	non-significant	0.0289454	0.928004	non-significant	-0.0841418	0.799765	non-significant	0.343675	0.348035	non-significant		FGGY carbohydrate kinase domain-containing protein
409	Asp01G006630	-0.299811	0.494758	non-significant	-0.334706	0.366797	non-significant	0.735249	0.0666436	non-significant	0.133762	0.664517	non-significant	-0.132384	0.683193	non-significant	0.921425	0.00841666	non-significant		Serine/threonine-protein kinase STY8 (Fragment)
410	Asp01G006640	-2.81846	4.5e-05	down-regulated	-3.34052	3.22e-07	down-regulated	-2.88108	0.000189173	down-regulated	-0.799684	0.528224	non-significant	-0.816081	0.56724	non-significant	2.30098	0.0728587	non-significant	MYB	Transcription factor RAX3
411	Asp01G006660	0.251711	0.754962	non-significant	2.17802	0.00064541	up-regulated	2.35848	0.000221284	up-regulated	1.60418	0.0046198	up-regulated	1.54307	0.00088042	up-regulated	1.50159	0.022366	up-regulated		Pathogenesis-related protein PR-1
412	Asp01G006670	-0.860473	0.418804	non-significant	-2.67118	0.00112399	down-regulated	1.33326	0.0681115	non-significant	0.0750351	0.917503	non-significant	-1.64629	0.0430846	down-regulated	4.83139	1.88e-15	up-regulated		Pathogenesis-related protein PR-1
413	Asp01G006680	-1.12079	0.119086	non-significant	-0.564812	0.37626	non-significant	-2.27957	0.00223892	down-regulated	0.338718	0.437877	non-significant	0.438703	0.267035	non-significant	0.742069	0.149884	non-significant		DUF676 domain-containing protein
414	Asp01G006700	0.865242	0.0395115	non-significant	-0.0411841	0.899834	non-significant	0.537238	0.184069	non-significant	0.0403714	0.90647	non-significant	-0.456101	0.121359	non-significant	0.209973	0.605866	non-significant		Xylose isomerase
415	Asp01G006710	0.554039	0.123928	non-significant	0.56781	0.0741844	non-significant	-0.107788	0.767883	non-significant	0.309331	0.274143	non-significant	0.36926	0.212624	non-significant	-0.381954	0.272152	non-significant		ADP-ribosylation factor-like protein 1
416	Asp01G006720	-0.519661	0.47708	non-significant	-2.16223	3.08e-05	down-regulated	-5.64172	1.65e-17	down-regulated	-0.635064	0.270506	non-significant	-1.73486	0.00234955	down-regulated	-3.81818	6.92e-10	down-regulated		1-deoxy-D-xylulose-5-phosphate synthase
417	Asp01G006730	-0.497993	0.266354	non-significant	-0.0486279	0.903616	non-significant	-1.85826	0.000103997	down-regulated	0.164187	0.629278	non-significant	0.229181	0.507816	non-significant	-1.05512	0.0097892	down-regulated	CO-like	Zinc finger protein CONSTANS-LIKE 5
418	Asp01G006760	-2.03584	0.00451342	down-regulated	-1.97478	0.000989018	down-regulated	-0.848023	0.0995555	non-significant	0.70158	0.254652	non-significant	1.11063	0.0591107	non-significant	1.42767	0.038044	up-regulated		Protein GLUTAMINE DUMPER 3
419	Asp01G006780	-2.77734	0.00960218	down-regulated	-2.65665	0.0043831	down-regulated	-0.0721343	0.956266	non-significant	-2.45262	0.558636	non-significant	-2.63931	0.557243	non-significant	1.70645	0.444317	non-significant		Glutamate receptor
420	Asp01G006790	0.175422	0.622135	non-significant	0.446439	0.171535	non-significant	0.0612141	0.864434	non-significant	0.255879	0.345916	non-significant	0.466884	0.116802	non-significant	0.126061	0.722447	non-significant
421	Asp01G006800	-0.295141	0.536141	non-significant	-0.225757	0.580192	non-significant	0.142528	0.736682	non-significant	0.120734	0.735998	non-significant	0.0123668	0.973678	non-significant	0.279209	0.521472	non-significant
422	Asp01G006810	-0.716938	0.421069	non-significant	-0.188723	0.813433	non-significant	0.659435	0.399174	non-significant	0.0795895	0.874358	non-significant	0.198537	0.691477	non-significant	0.642394	0.26644	non-significant		Sialidase domain-containing protein
423	Asp01G006820	-1.154	0.211171	non-significant	-0.929908	0.239219	non-significant	-0.0109433	1	non-significant	-2.05021	0.0439219	down-regulated	-0.60964	0.3831	non-significant	-1.20377	0.159348	non-significant		Sialidase domain-containing protein
424	Asp01G006830	-0.596213	0.181471	non-significant	-0.600509	0.137554	non-significant	-1.90677	5.14e-05	down-regulated	0.18376	0.574613	non-significant	0.0555462	0.874078	non-significant	-1.18583	0.00252212	down-regulated		SUPPRESSOR OF MAX2 1
425	Asp01G006840	-0.240476	0.530145	non-significant	-0.394529	0.225808	non-significant	-3.26239	9.91e-13	down-regulated	-0.0411426	0.890505	non-significant	0.0481754	0.881334	non-significant	-2.08852	1.3e-06	down-regulated		Trehalose-6-phosphate synthase component TPS1
426	Asp01G006860	0.789987	0.112876	non-significant	0.239075	0.568661	non-significant	-0.310735	0.516332	non-significant	-0.0591058	0.876607	non-significant	0.101373	0.785403	non-significant	-0.552301	0.228839	non-significant		Transmembrane protein
427	Asp01G006870	-0.0037132	0.99468	non-significant	-0.3003	0.448526	non-significant	-0.858584	0.0487817	non-significant	-0.329142	0.522747	non-significant	0.587696	0.218599	non-significant	-0.44568	0.429757	non-significant		RING-type E3 ubiquitin transferase
428	Asp01G006880	-1.43218	0.177065	non-significant	-1.81441	0.0639998	non-significant	1.1107	0.221113	non-significant	0.794658	0.165742	non-significant	0.166416	0.782452	non-significant	1.89009	0.00449336	up-regulated		RING-type E3 ubiquitin transferase
429	Asp01G006890	0.323233	0.398827	non-significant	-0.0113253	0.972504	non-significant	-0.467714	0.220202	non-significant	0.00809855	0.977895	non-significant	-0.0498364	0.869707	non-significant	-0.119036	0.732285	non-significant		E3 ubiquitin-protein ligase XBOS32
430	Asp01G006900	-1.10503	0.0243961	down-regulated	-0.729447	0.0867962	non-significant	-1.38686	0.0047044	down-regulated	-0.488323	0.26899	non-significant	-0.3683	0.428065	non-significant	0.193418	0.707468	non-significant		Acyl-CoA N-acyltransferases (NAT) superfamily protein isoform 1
431	Asp01G006940	-1.42027	0.263272	non-significant	-1.69009	0.0628046	non-significant	3.5546	0.00023591	up-regulated	0.919871	0.114789	non-significant	0.00481452	0.99654	non-significant	1.43137	0.0249512	up-regulated		Transcription factor like
432	Asp01G007000	-0.416193	0.336985	non-significant	-0.293607	0.411026	non-significant	0.0149161	0.973909	non-significant	-0.33202	0.313595	non-significant	-0.106819	0.806896	non-significant	0.524216	0.169664	non-significant		EamA domain-containing protein
433	Asp01G007010	-0.606991	0.108816	non-significant	-0.64417	0.0610848	non-significant	-2.34288	3.86e-08	down-regulated	-0.428715	0.12269	non-significant	-0.169205	0.566055	non-significant	-1.05583	0.00368745	down-regulated		Putative tetraspanin/Peripherin
434	Asp01G007030	0.120028	0.737694	non-significant	0.101639	0.754512	non-significant	0.0592052	0.875992	non-significant	-0.216568	0.439856	non-significant	-0.185281	0.531024	non-significant	-0.182936	0.634247	non-significant
435	Asp01G007050	0.172681	0.670566	non-significant	0.118527	0.736243	non-significant	0.403984	0.349186	non-significant	0.0481635	0.860444	non-significant	-0.0861901	0.76397	non-significant	0.174769	0.637245	non-significant		ATP synthase subunit gamma, mitochondrial
436	Asp01G007060	-0.316415	0.418378	non-significant	-0.244079	0.500137	non-significant	-0.934041	0.0267233	non-significant	-0.247268	0.403012	non-significant	-0.30337	0.356074	non-significant	-0.643246	0.0938817	non-significant		Putative UDP-glucuronate 4-epimerase
437	Asp01G007070	0.39932	0.404938	non-significant	0.211138	0.624352	non-significant	0.708732	0.119016	non-significant	0.0690987	0.840279	non-significant	-0.0714054	0.837626	non-significant	0.334333	0.403968	non-significant		5'-nucleotidase domain-containing protein
438	Asp01G007090	0.00922491	0.979725	non-significant	-0.330816	0.299176	non-significant	-0.0829961	0.814565	non-significant	-0.146849	0.612957	non-significant	-0.327574	0.283335	non-significant	0.0329697	0.923553	non-significant		Transmembrane protein 208 homolog
439	Asp01G007150	-3.53411	0.0654616	non-significant	-6.24332	0.00832425	down-regulated	-1.69102	0.27664	non-significant	-5.95672	0.00413146	down-regulated	-3.46681	0.0270728	down-regulated	-1.74444	0.219134	non-significant		S-adenosylmethionine decarboxylase proenzyme
440	Asp01G007200	0.501548	0.268529	non-significant	0.928928	0.0146265	non-significant	0.420394	0.326499	non-significant	0.645367	0.0590384	non-significant	0.742925	0.0266623	non-significant	0.283336	0.503292	non-significant		Nuclear pore complex protein NUP43
441	Asp01G007210	0.115769	0.855854	non-significant	0.304304	0.58931	non-significant	0.427369	0.475345	non-significant	0.172456	0.723613	non-significant	0.363704	0.455879	non-significant	-0.108594	0.862979	non-significant		Ribonuclease H2 subunit C
442	Asp01G007220	0.644674	0.208499	non-significant	0.702163	0.11258	non-significant	0.871183	0.0636913	non-significant	-0.0677381	0.81537	non-significant	-0.25257	0.404192	non-significant	0.0279452	0.938543	non-significant		50S ribosomal protein L35
443	Asp01G007230	-0.531506	0.183066	non-significant	-0.575498	0.113359	non-significant	-1.5503	0.00035604	down-regulated	-0.259029	0.358561	non-significant	-0.160631	0.646288	non-significant	-0.533047	0.130416	non-significant		ATP-dependent DNA helicase
444	Asp01G007240	0.0777622	0.854412	non-significant	-0.471904	0.159924	non-significant	-0.672787	0.0749004	non-significant	-0.249048	0.437778	non-significant	-0.199252	0.540468	non-significant	-0.725356	0.0556562	non-significant
445	Asp01G007260	-0.208778	0.712038	non-significant	-1.74255	0.000129949	down-regulated	-1.90249	0.00128719	down-regulated	-0.464466	0.543562	non-significant	-2.40283	0.00691146	down-regulated	-1.84938	0.0317553	down-regulated		non-specific serine/threonine protein kinase
446	Asp01G007270	-0.908675	0.179837	non-significant	-1.29551	0.0249179	down-regulated	-4.23371	9.05e-09	down-regulated	0.530266	0.269835	non-significant	-0.102157	0.834219	non-significant	-2.04323	0.00340046	down-regulated		GTD-binding domain-containing protein
447	Asp01G007310	0.127998	0.766114	non-significant	0.108293	0.777717	non-significant	-0.706893	0.107482	non-significant	0.205575	0.539242	non-significant	0.591805	0.0868963	non-significant	-0.478632	0.27526	non-significant		AUGMIN subunit 8
448	Asp01G007320	-0.237094	0.717078	non-significant	0.041993	0.941508	non-significant	0.627533	0.287493	non-significant	0.373723	0.448725	non-significant	0.305679	0.537612	non-significant	0.863856	0.149344	non-significant		DYW domain-containing protein
449	Asp01G007330	-0.0391677	0.958601	non-significant	2.16239	2.82e-06	up-regulated	-0.122541	0.841767	non-significant	0.9181	0.00321977	non-significant	0.922509	0.00737869	non-significant	-1.89768	0.00170815	down-regulated
450	Asp01G007350	-1.98294	0.00631151	down-regulated	-2.39897	0.000294548	down-regulated	0.823683	0.322419	non-significant	-0.877623	0.0592711	non-significant	-0.466787	0.336407	non-significant	2.20369	3.13e-07	up-regulated		Heat shock protein 70
451	Asp01G007360	0.547773	0.14577	non-significant	0.565497	0.0853624	non-significant	-0.332954	0.401442	non-significant	0.188493	0.495857	non-significant	0.278098	0.328457	non-significant	-0.600991	0.0842038	non-significant		Eukaryotic translation initiation factor
452	Asp01G007370	-0.0855717	0.894386	non-significant	0.057503	0.918615	non-significant	0.0368596	0.953944	non-significant	-0.0135203	0.983374	non-significant	0.106882	0.835594	non-significant	0.336073	0.596762	non-significant		Multipolar spindle 1
453	Asp01G007400	-0.0712065	0.848814	non-significant	-0.263433	0.420161	non-significant	-0.588514	0.108454	non-significant	0.0611845	0.831737	non-significant	0.102891	0.730309	non-significant	-0.14058	0.689757	non-significant		F-box protein SKIP1
454	Asp01G007450	-0.164602	0.712546	non-significant	-0.557459	0.157691	non-significant	-2.08835	1.02e-05	down-regulated	-0.416221	0.14439	non-significant	-0.415735	0.173465	non-significant	-1.47411	5.13e-05	down-regulated		SRP54-type proteins GTP-binding domain-containing protein
455	Asp01G007480	0.254872	0.480184	non-significant	0.187118	0.554262	non-significant	-0.00104249	0.998015	non-significant	0.0801647	0.770142	non-significant	-0.0336789	0.907373	non-significant	0.319913	0.363604	non-significant		Cyclic nucleotide-binding domain-containing protein
456	Asp01G007490	0.161588	0.813191	non-significant	0.670203	0.235672	non-significant	1.21943	0.0383944	up-regulated	0.389995	0.374119	non-significant	0.425371	0.332261	non-significant	0.931839	0.0763093	non-significant
457	Asp01G007530	0.366526	0.427087	non-significant	0.461617	0.24563	non-significant	0.175984	0.696553	non-significant	0.206229	0.566008	non-significant	0.174521	0.631316	non-significant	0.342943	0.429686	non-significant
458	Asp01G007550	-0.0852542	0.841414	non-significant	-0.738809	0.0451905	non-significant	-1.05478	0.0167677	down-regulated	-0.283339	0.310722	non-significant	-0.542001	0.0588945	non-significant	-0.302337	0.391172	non-significant	WRKY	WRKY domain-containing protein
459	Asp01G007560	-0.642792	0.428482	non-significant	0.961257	0.138748	non-significant	1.51892	0.0261749	up-regulated	0.523565	0.333998	non-significant	0.350316	0.52167	non-significant	0.857226	0.181677	non-significant		Putative LRR receptor-like serine/threonine-protein kinase
460	Asp01G007590	-0.507298	0.188711	non-significant	-0.628461	0.093627	non-significant	-0.58057	0.168783	non-significant	0.0336029	0.908893	non-significant	0.519589	0.102071	non-significant	0.463874	0.210086	non-significant		BTB/POZ domain-containing protein At2g24240
461	Asp01G007600	-0.5959	0.215658	non-significant	-0.414001	0.347875	non-significant	-3.87927	2.14e-13	down-regulated	-1.57623	0.002335	down-regulated	-1.54066	0.00699999	down-regulated	-3.4867	5.77e-09	down-regulated
462	Asp01G007610	-0.393747	0.277192	non-significant	0.0928521	0.780754	non-significant	-1.00423	0.00695076	down-regulated	-0.663107	0.102302	non-significant	-0.559702	0.192367	non-significant	-1.34472	0.00270827	down-regulated		Variant 3, Formin-like protein 13
463	Asp01G007620	0.49937	0.246753	non-significant	0.0374846	0.922014	non-significant	-0.253599	0.538957	non-significant	0.150128	0.648662	non-significant	0.122309	0.720265	non-significant	-0.0635447	0.877954	non-significant		RNA polymerase II C-terminal domain phosphatase-like
464	Asp01G007630	-0.584799	0.15492	non-significant	-0.47021	0.186648	non-significant	-1.7561	0.00010587	down-regulated	-0.41758	0.250264	non-significant	0.1082	0.773508	non-significant	-1.1955	0.00599302	down-regulated		non-specific serine/threonine protein kinase
465	Asp01G007640	-0.258909	0.584279	non-significant	-0.145951	0.721294	non-significant	0.290996	0.499227	non-significant	0.034473	0.92477	non-significant	0.0780683	0.829318	non-significant	0.430122	0.319212	non-significant		Cytochrome c oxidase- subunit Vib family protein
466	Asp01G007650	-0.121304	0.787138	non-significant	-0.265747	0.498568	non-significant	-1.61751	0.000613216	down-regulated	-0.336145	0.319954	non-significant	0.00471575	0.98819	non-significant	-0.893721	0.0183236	non-significant	bHLH
467	Asp01G007680	0.452243	0.228628	non-significant	0.198738	0.532923	non-significant	-0.434395	0.22937	non-significant	0.0983767	0.740843	non-significant	0.259741	0.387519	non-significant	-0.276614	0.431383	non-significant		Replication termination factor 2
468	Asp01G007690	0.0897603	0.80026	non-significant	0.221314	0.482615	non-significant	0.0401548	0.909143	non-significant	-0.155739	0.568853	non-significant	-0.181758	0.525433	non-significant	-0.190217	0.57061	non-significant		Pseudouridine synthase I TruA alpha/beta domain-containing protein
469	Asp01G007700	0.0130539	0.991423	non-significant	-0.462245	0.461	non-significant	0.14242	0.835915	non-significant	0.385679	0.507012	non-significant	0.205785	0.730476	non-significant	0.471819	0.494248	non-significant		Pentatricopeptide repeat-containing protein
470	Asp01G007720	0.0319375	0.951985	non-significant	-0.027871	0.952989	non-significant	-0.25656	0.616002	non-significant	0.145217	0.733824	non-significant	0.464093	0.272823	non-significant	0.211239	0.694792	non-significant		Non-intrinsic ABC protein 10, ATP-binding cassette I1, cytochrome c maturation a
471	Asp01G007760	-0.797677	0.0415661	non-significant	-1.00409	0.00268821	down-regulated	0.219938	0.537087	non-significant	-0.0509638	0.891055	non-significant	-0.739292	0.013614	non-significant	0.698537	0.0959219	non-significant		Temperature-induced lipocalin
472	Asp01G007770	0.312333	0.607684	non-significant	0.645001	0.215425	non-significant	1.0598	0.0585446	non-significant	0.234961	0.548212	non-significant	0.228514	0.570839	non-significant	0.877726	0.0600858	non-significant		50S ribosomal protein L10, chloroplastic
473	Asp01G007820	-0.273609	0.630632	non-significant	-0.158165	0.742693	non-significant	-0.33525	0.533407	non-significant	0.41973	0.337926	non-significant	0.416646	0.343251	non-significant	0.288926	0.603493	non-significant
474	Asp01G007840	0.757998	0.175778	non-significant	0.471885	0.352808	non-significant	1.17609	0.0262883	up-regulated	0.488711	0.369805	non-significant	0.498961	0.363497	non-significant	2.1693	0.00333346	up-regulated		Cysteine-rich RLK 34
475	Asp01G007850	0.814091	0.310557	non-significant	-0.152291	0.837381	non-significant	-1.67598	0.1291	non-significant	0.581417	0.412225	non-significant	0.798659	0.261195	non-significant	-1.54005	0.11771	non-significant		Nod factor hydrolase protein 1
476	Asp01G007880	0.425048	0.39792	non-significant	0.623021	0.159737	non-significant	-0.345894	0.500199	non-significant	0.39863	0.391386	non-significant	0.922219	0.0324091	non-significant	-0.106417	0.850398	non-significant		WD repeat-containing protein 76
477	Asp01G007950	0.917372	0.427461	non-significant	0.972965	0.276211	non-significant	1.07034	0.33099	non-significant	-0.320557	0.608164	non-significant	-0.407262	0.530102	non-significant	1.57727	0.0228614	up-regulated		Sugar transport protein 7-like
478	Asp01G007970	-0.441543	0.622772	non-significant	-0.138232	0.866862	non-significant	1.53856	0.0425389	up-regulated	0.757921	0.226044	non-significant	0.0386463	0.964603	non-significant	2.07448	0.00468414	up-regulated
479	Asp01G007980	1.31088	0.00766399	up-regulated	1.03717	0.0242952	up-regulated	-0.4288	0.40748	non-significant	0.019589	0.947856	non-significant	-0.254932	0.470067	non-significant	-0.94292	0.0112604	non-significant
480	Asp01G008000	0.146779	0.72609	non-significant	0.755381	0.0450404	non-significant	-0.358835	0.408846	non-significant	0.122524	0.668933	non-significant	0.258353	0.386486	non-significant	-0.683681	0.0695643	non-significant		Transmembrane 9 superfamily member
481	Asp01G008010	-0.0276295	0.939617	non-significant	0.469339	0.157872	non-significant	0.180957	0.613587	non-significant	0.197502	0.461103	non-significant	0.374613	0.18537	non-significant	0.100631	0.764792	non-significant
482	Asp01G008020	-0.546736	0.17827	non-significant	-0.0429582	0.903995	non-significant	0.323009	0.387817	non-significant	-0.305581	0.465201	non-significant	-0.234601	0.600547	non-significant	0.905748	0.0405718	non-significant		Pre-B-cell leukemia transcription factor
483	Asp01G008060	-1.90969	0.0234392	down-regulated	-0.822897	0.232002	non-significant	-0.0574452	0.944442	non-significant	-0.529996	0.427637	non-significant	0.170811	0.797634	non-significant	-0.444353	0.572664	non-significant		Histone H2A.Z-specific chaperone like
484	Asp01G008070	0.585999	0.128367	non-significant	0.190561	0.555254	non-significant	-0.263031	0.470986	non-significant	-0.228474	0.392245	non-significant	-0.162873	0.565541	non-significant	-0.539365	0.119026	non-significant		RING-H2 finger protein ATL65
485	Asp01G008080	-0.0502661	0.917326	non-significant	0.407539	0.304101	non-significant	1.19078	0.00354181	up-regulated	0.308708	0.282605	non-significant	0.251601	0.404171	non-significant	0.627381	0.0685294	non-significant		MATERNAL EFFECT EMBRYO ARREST 5, CLOTHO, GAMETOPHYTE FACTOR 1
486	Asp01G008090	-0.547884	0.484565	non-significant	0.0291121	0.963124	non-significant	0.80855	0.21991	non-significant	0.483753	0.30318	non-significant	0.0988739	0.845903	non-significant	1.67681	0.00345782	up-regulated		protein-serine/threonine phosphatase
487	Asp01G008140	-2.14705	0.0097864	down-regulated	-2.42277	0.00234617	down-regulated	-5.15603	4.56e-05	down-regulated	0.854264	0.391896	non-significant	1.09848	0.262997	non-significant	-1.59264	0.19424	non-significant		PLATZ transcription factor family protein
488	Asp01G008150	-1.00298	0.494647	non-significant	0.587095	0.65924	non-significant	-1.50053	0.260337	non-significant	-2.10496	0.114429	non-significant	-0.444664	0.693422	non-significant	-2.48379	0.0731576	non-significant		TRANSMEMBRANE PROTEIN
489	Asp01G008170	0.066821	0.86405	non-significant	0.408351	0.23305	non-significant	-1.00712	0.00473533	down-regulated	0.560318	0.0763375	non-significant	0.91445	0.00930617	non-significant	-0.272067	0.472694	non-significant		Serine-rich protein-like protein
490	Asp01G008180	0.340483	0.544169	non-significant	0.618627	0.218656	non-significant	1.49593	0.00227693	up-regulated	-0.366158	0.366729	non-significant	-0.529926	0.185738	non-significant	0.0676081	0.879661	non-significant		Nodulin-like domain-containing protein
491	Asp01G008190	2.37348	0.00174221	up-regulated	1.78247	0.014962	up-regulated	2.99072	5.25e-05	up-regulated	0.237471	0.603047	non-significant	0.290856	0.540117	non-significant	-1.00016	0.0808209	non-significant		Putative sterile alpha motif/pointed domain-containing protein
492	Asp01G008200	0.497609	0.500554	non-significant	-0.417997	0.526065	non-significant	-0.752082	0.314109	non-significant	-0.707052	0.0830083	non-significant	-0.665782	0.0779295	non-significant	-2.83302	1.54e-06	down-regulated		Calcium uptake protein, mitochondrial
493	Asp01G008210	0.86157	0.134515	non-significant	0.882309	0.0812003	non-significant	0.64747	0.279256	non-significant	0.563453	0.179566	non-significant	0.859469	0.0360525	non-significant	0.55846	0.295603	non-significant		DDE Tnp4 domain-containing protein
494	Asp01G008240	0.541361	0.251194	non-significant	1.07034	0.00675075	up-regulated	0.962698	0.0296421	non-significant	0.33889	0.290125	non-significant	0.588657	0.0750153	non-significant	0.240333	0.543669	non-significant		Triphosphate tunel metalloenzyme 3
495	Asp01G008250	0.555523	0.387156	non-significant	1.19264	0.0291129	up-regulated	1.10543	0.0683863	non-significant	0.276561	0.491338	non-significant	0.556108	0.164161	non-significant	0.129837	0.798753	non-significant		Putative anaphase-promoting complex, subunit CDC26
496	Asp01G008270	-0.180824	0.82825	non-significant	0.63362	0.283921	non-significant	0.185111	0.806453	non-significant	0.607695	0.272142	non-significant	0.796212	0.147164	non-significant	-0.178321	0.801125	non-significant		Heparanase-like protein 3
497	Asp01G008290	-0.502449	0.373642	non-significant	-0.470339	0.317987	non-significant	0.301359	0.524439	non-significant	-0.668427	0.109267	non-significant	0.197567	0.66685	non-significant	0.590056	0.2789	non-significant		Codeine O-demethylase
498	Asp01G008310	0.0355456	0.952179	non-significant	0.668243	0.169627	non-significant	1.15065	0.02184	up-regulated	0.015578	0.966916	non-significant	0.0314979	0.932086	non-significant	0.510532	0.224295	non-significant
499	Asp01G008330	-0.373616	0.376543	non-significant	-0.217972	0.526572	non-significant	-0.389532	0.305263	non-significant	0.114795	0.725872	non-significant	-0.175925	0.583531	non-significant	0.502429	0.160362	non-significant		RING-H2 zinc finger protein
500	Asp01G008340	-0.814212	0.207098	non-significant	1.17015	0.132873	non-significant	-1.98708	0.00566779	down-regulated	-0.32894	0.539932	non-significant	-0.0068163	0.993489	non-significant	-0.401771	0.530082	non-significant		monogalactosyldiacylglycerol synthase
501	Asp01G008350	0.15898	0.712136	non-significant	0.362684	0.333669	non-significant	-0.177292	0.666577	non-significant	-0.0205769	0.951472	non-significant	0.543768	0.0936512	non-significant	-0.0940252	0.822866	non-significant		Actin-related protein 2/3 complex subunit 3
502	Asp01G008360	0.00989719	0.982668	non-significant	0.405945	0.287724	non-significant	0.220589	0.589643	non-significant	0.0665703	0.841712	non-significant	0.285241	0.388159	non-significant	0.256138	0.493492	non-significant		Acting on peptide bonds (Peptidase)
503	Asp01G008370	1.04244	0.0205245	up-regulated	1.16994	0.00239824	up-regulated	-0.0393849	0.933396	non-significant	0.167954	0.611026	non-significant	0.532743	0.0877771	non-significant	-0.672478	0.0823096	non-significant		Ubiquitin carboxyl-terminal hydrolase
504	Asp01G008380	0.340941	0.408361	non-significant	0.0915974	0.796676	non-significant	0.129809	0.736858	non-significant	0.269412	0.391698	non-significant	0.250595	0.433828	non-significant	0.0569513	0.888928	non-significant		Translocase of chloroplast 90, chloroplastic
505	Asp01G008400	-0.267024	0.516431	non-significant	-1.06054	0.00438235	down-regulated	-0.237471	0.562194	non-significant	-0.156283	0.656311	non-significant	-0.226637	0.502871	non-significant	0.0300536	0.943997	non-significant		Nucleotide exchange factor Fes1 domain-containing protein
506	Asp01G008410	-0.190945	0.701682	non-significant	-0.0849643	0.852532	non-significant	1.05205	0.0585903	non-significant	0.239321	0.384831	non-significant	0.335022	0.244245	non-significant	1.32708	0.00587672	up-regulated		Purple acid phosphatase
507	Asp01G008430	-0.216212	0.700674	non-significant	-1.20216	0.0214517	down-regulated	0.74429	0.192337	non-significant	-0.155642	0.750955	non-significant	-1.24099	0.00800439	down-regulated	1.64204	0.00051579	up-regulated		Chloride channel protein
508	Asp01G008460	-0.122438	0.727038	non-significant	-0.557797	0.0833891	non-significant	0.773447	0.0454678	non-significant	-0.0729813	0.796854	non-significant	-0.284771	0.32253	non-significant	0.682639	0.0467056	non-significant		Sucrose-phosphate synthase
509	Asp01G008480	0.704022	0.100594	non-significant	-0.286379	0.400654	non-significant	-2.05277	9.13e-07	down-regulated	-0.359445	0.276375	non-significant	-0.540085	0.140402	non-significant	-2.57026	1.36e-07	down-regulated		Heptahelical transmembrane protein 1-like
510	Asp01G008490	-1.37706	0.291823	non-significant	-7.46891	0.000603889	down-regulated	-1.51336	0.257961	non-significant	1.17895	0.536535	non-significant	-4.0315	0.123288	non-significant	-1.32619	0.534024	non-significant		Xylogalacturonan beta-1,3-xylosyltransferase
511	Asp01G008500	-0.427699	0.34768	non-significant	-0.466052	0.23838	non-significant	0.916286	0.0326444	non-significant	-0.110345	0.794517	non-significant	0.0194921	0.965752	non-significant	1.50677	0.0025313	up-regulated		Xylogalacturonan beta-1,3-xylosyltransferase
512	Asp01G008520	0.0137997	0.974115	non-significant	-0.308986	0.388205	non-significant	-0.215913	0.576291	non-significant	-0.223809	0.461216	non-significant	-0.407344	0.192303	non-significant	-0.431253	0.230589	non-significant		N-alpha-acetyltransferase 35, NatC auxiliary subunit
513	Asp01G008530	0.708249	0.0640084	non-significant	0.858576	0.00929838	non-significant	-0.426458	0.277584	non-significant	0.00623178	0.982176	non-significant	0.175478	0.535692	non-significant	-1.02801	0.00581319	down-regulated		Clathrin assembly protein At5g35200
514	Asp01G008550	0.241496	0.578381	non-significant	-0.187403	0.640107	non-significant	0.220309	0.592986	non-significant	-0.0931582	0.790852	non-significant	-0.0286781	0.936086	non-significant	0.335651	0.418534	non-significant		BSD domain-containing protein
515	Asp01G008570	-2.34577	0.00755141	down-regulated	-0.627093	0.2125	non-significant	-1.00949	0.0778162	non-significant	-0.734979	0.0177115	non-significant	-0.730982	0.0314893	non-significant	-0.169484	0.723559	non-significant		36.4 kDa proline-rich protein-like
516	Asp01G008580	0.465018	0.202635	non-significant	0.439322	0.159138	non-significant	-0.468953	0.191604	non-significant	0.14839	0.601289	non-significant	0.307296	0.292429	non-significant	-0.432607	0.205091	non-significant		CCR4-NOT transcription complex subunit 10
517	Asp01G008590	-0.0410388	0.949885	non-significant	0.620757	0.244834	non-significant	-0.0252407	0.967868	non-significant	0.110941	0.81226	non-significant	0.49848	0.241157	non-significant	0.469061	0.373788	non-significant		Telomere-associated protein Rif1 N-terminal domain-containing protein
518	Asp01G008600	-0.388395	0.338471	non-significant	-0.577576	0.112981	non-significant	-0.490891	0.243489	non-significant	-0.363994	0.185015	non-significant	-0.315932	0.278884	non-significant	0.401405	0.302409	non-significant		galactinol--sucrose galactosyltransferase
519	Asp01G008610	0.296133	0.478438	non-significant	-0.0555665	0.881167	non-significant	-0.591693	0.15643	non-significant	-0.105222	0.747795	non-significant	-0.106448	0.746994	non-significant	-0.475708	0.240343	non-significant
520	Asp01G008680	-0.229789	0.572011	non-significant	0.234011	0.516204	non-significant	-0.895698	0.0309948	non-significant	0.541154	0.077309	non-significant	0.57127	0.090935	non-significant	-0.0582001	0.889161	non-significant		Calmodulin-like protein 3
521	Asp01G008690	-1.10713	0.0512265	non-significant	-0.842359	0.0905164	non-significant	0.0859898	0.857581	non-significant	0.0713115	0.843898	non-significant	0.100594	0.791531	non-significant	0.866569	0.0470283	non-significant		Receptor-like serine/threonine-protein kinase At3g01300
522	Asp01G008720	0.127842	0.732991	non-significant	0.0301269	0.925835	non-significant	-0.658933	0.0825545	non-significant	-0.121443	0.650661	non-significant	-0.0963158	0.739127	non-significant	-0.156988	0.646793	non-significant		RabGAP/TBC domain-containing protein isoform 2
523	Asp01G008730	-0.537899	0.570178	non-significant	-1.23388	0.233409	non-significant	0.428778	0.622334	non-significant	-0.505336	0.48714	non-significant	0.116971	0.901074	non-significant	-0.362003	0.673511	non-significant		Auxin-responsive protein
524	Asp01G008740	0.181906	0.813518	non-significant	0.732335	0.231591	non-significant	1.50855	0.0196543	up-regulated	-0.272359	0.61372	non-significant	-0.488357	0.37502	non-significant	0.479999	0.433292	non-significant		Beta-1,4-mannosyl-glycoprotein 4-beta-N-acetylglucosaminyltransferase
525	Asp01G008750	-0.152208	0.682588	non-significant	0.19712	0.54211	non-significant	0.372812	0.334252	non-significant	0.0194837	0.944077	non-significant	0.280879	0.326913	non-significant	-0.0803184	0.819519	non-significant		WUS-interacting protein 2, TOPLESS-RELATED 4
526	Asp01G008760	-0.0773883	0.835518	non-significant	0.0113753	0.973842	non-significant	-1.28982	0.000662897	down-regulated	-0.472634	0.114433	non-significant	-0.423404	0.173237	non-significant	-1.16696	0.0012565	down-regulated
527	Asp01G008770	-0.151061	0.680286	non-significant	0.053255	0.870617	non-significant	-0.517043	0.182041	non-significant	-0.14186	0.633822	non-significant	0.282786	0.335065	non-significant	-0.182222	0.612186	non-significant		Phosphoinositide-binding clathrin adaptor
528	Asp01G008780	0.515957	0.156761	non-significant	0.956589	0.00342112	non-significant	0.162904	0.646043	non-significant	0.350986	0.224839	non-significant	0.474448	0.0987306	non-significant	-0.260397	0.439672	non-significant
529	Asp01G008790	0.157433	0.817437	non-significant	-0.13131	0.82969	non-significant	1.13746	0.0591801	non-significant	0.351779	0.463202	non-significant	0.526204	0.264847	non-significant	0.851769	0.150158	non-significant		Coactivator CBP, KIX domain-containing protein
530	Asp01G008810	-0.0675929	0.882551	non-significant	-0.0968482	0.808821	non-significant	1.2492	0.000864481	up-regulated	-0.22585	0.48796	non-significant	0.0100643	0.976356	non-significant	0.732403	0.0414225	non-significant		glucan endo-1,3-beta-D-glucosidase
531	Asp01G008820	0.54596	0.332972	non-significant	0.430618	0.386591	non-significant	1.17073	0.0342373	up-regulated	0.128762	0.684645	non-significant	-0.0717887	0.823552	non-significant	0.25631	0.517248	non-significant		Thylakoid lumenal 16.5 kDa protein, chloroplastic
532	Asp01G008830	0.00552933	0.989058	non-significant	-0.410511	0.22587	non-significant	-0.502871	0.22425	non-significant	0.012648	0.963192	non-significant	-0.0563248	0.843988	non-significant	0.075274	0.840115	non-significant		Methyl-CPG-binding domain 11 protein
533	Asp01G008850	-5.90632	0.0125042	down-regulated	-0.0666228	1	non-significant	4.09384	0.00632914	up-regulated	-0.23837	0.569532	non-significant	0.090308	0.82832	non-significant	-0.538677	0.382915	non-significant	YABBY	Axial regulator YABBY 5
534	Asp01G008860	-0.21449	0.68801	non-significant	-0.341656	0.473083	non-significant	-0.613068	0.253005	non-significant	0.209038	0.542708	non-significant	0.121053	0.727215	non-significant	-0.220067	0.64467	non-significant		Equilibrative nucleotide transporter 8
535	Asp01G008870	0.14644	0.732385	non-significant	-0.473017	0.1829	non-significant	-1.22512	0.00374914	down-regulated	-0.160195	0.595409	non-significant	-0.224659	0.490387	non-significant	-0.445035	0.219781	non-significant		TETRATRICOPEPTIDE REPEAT (TPR)-LIKE SUPERFAMILY PROTEIN
536	Asp01G008880	0.0536256	0.892674	non-significant	-0.0373637	0.912207	non-significant	-0.533729	0.174872	non-significant	-0.443494	0.105765	non-significant	-0.398747	0.172857	non-significant	-0.485223	0.162155	non-significant		non-specific serine/threonine protein kinase
537	Asp01G008890	-0.795524	0.27831	non-significant	-0.339146	0.576515	non-significant	1.82283	0.000777044	up-regulated	0.112088	0.819674	non-significant	-0.376287	0.520461	non-significant	2.3821	3.55e-06	up-regulated		Epidermal patterning factor-like protein
538	Asp01G008900	-0.75356	0.0737479	non-significant	-1.01138	0.011061	down-regulated	-1.93444	1.93e-05	down-regulated	-1.07616	0.000302558	down-regulated	-1.4311	0.000734457	down-regulated	-2.34175	2.75e-09	down-regulated		EIN3-binding F-box protein 1
539	Asp01G008930	0.180736	0.659554	non-significant	0.00702227	0.985978	non-significant	0.469546	0.21719	non-significant	0.177884	0.582087	non-significant	0.0815956	0.811664	non-significant	0.566779	0.131937	non-significant
540	Asp01G008950	-0.378528	0.468145	non-significant	-0.187896	0.681026	non-significant	0.350474	0.458441	non-significant	0.152757	0.671002	non-significant	0.14555	0.694888	non-significant	0.846975	0.0444713	non-significant
541	Asp01G008960	-0.671879	0.497779	non-significant	-1.03088	0.278255	non-significant	0.250784	0.794334	non-significant	-0.0118325	1	non-significant	0.605146	0.346928	non-significant	-0.625047	0.433395	non-significant	ERF	Ethylene-responsive transcription factor WIN1
542	Asp01G008980	-0.531497	0.556042	non-significant	3.65584	0.00402719	up-regulated	0.748202	0.316204	non-significant	-0.461131	0.391884	non-significant	0.736103	0.141623	non-significant	0.196222	0.758989	non-significant		SPX domain-containing protein
543	Asp01G008990	0.264436	0.735118	non-significant	0.672016	0.355989	non-significant	0.449963	0.606837	non-significant	-0.427919	0.472033	non-significant	0.0630757	0.920542	non-significant	-1.61323	0.0444185	down-regulated		Receptor-like serine/threonine-protein kinase
544	Asp01G009000	-1.41701	0.00704127	down-regulated	-0.238594	0.608862	non-significant	-2.38855	5.34e-06	down-regulated	-0.667897	0.06757	non-significant	0.405183	0.471287	non-significant	-1.55308	0.00123715	down-regulated		Receptor-like serine/threonine-protein kinase
545	Asp01G009010	-1.89429	2.93e-05	down-regulated	-1.11653	0.00396723	down-regulated	-3.96825	3.1e-15	down-regulated	-1.03482	0.00221761	down-regulated	-0.380761	0.398645	non-significant	-1.95033	0.000263235	down-regulated		Peroxidase
546	Asp01G009030	0.572123	0.232217	non-significant	0.0132073	0.977348	non-significant	0.679358	0.121445	non-significant	0.969339	0.00435723	non-significant	0.0786166	0.844484	non-significant	0.798204	0.0465879	non-significant		Guanine nucleotide-binding protein
547	Asp01G009040	0.330292	0.535522	non-significant	0.34816	0.461144	non-significant	1.00962	0.0363099	up-regulated	0.317956	0.4056	non-significant	0.333466	0.388658	non-significant	0.438149	0.34587	non-significant		Methyltransferase FkbM domain-containing protein
548	Asp01G009050	0.212983	0.680866	non-significant	0.345925	0.419396	non-significant	0.867283	0.0463236	non-significant	0.467011	0.19826	non-significant	0.301452	0.39487	non-significant	0.815901	0.0447779	non-significant
549	Asp01G009060	0.409676	0.285257	non-significant	0.40572	0.23551	non-significant	-0.158423	0.700253	non-significant	0.194615	0.494766	non-significant	0.384906	0.184979	non-significant	-0.147807	0.681304	non-significant		Putative sugar phosphate/phosphate translocator
550	Asp01G009080	-0.0520315	0.89262	non-significant	0.189086	0.58419	non-significant	-0.384666	0.313099	non-significant	0.0409786	0.887174	non-significant	0.141787	0.635136	non-significant	-0.258205	0.4636	non-significant
551	Asp01G009090	0.924768	0.431185	non-significant	1.22464	0.265002	non-significant	1.38424	0.184217	non-significant	-0.188998	0.825058	non-significant	-0.163336	0.847739	non-significant	-0.0260402	0.983609	non-significant		Adenine nucleotide transporter BT1, chloroplastic/mitochondrial
552	Asp01G009130	0.468417	0.250597	non-significant	0.185853	0.621258	non-significant	0.559381	0.151245	non-significant	0.358532	0.27105	non-significant	0.226474	0.499415	non-significant	0.487024	0.22214	non-significant
553	Asp01G009140	1.44404	0.0203535	up-regulated	-0.398348	0.394941	non-significant	-1.45958	0.00999027	down-regulated	-0.743611	0.138528	non-significant	-0.1413	0.763934	non-significant	-1.66339	0.00192407	down-regulated		VOC domain-containing protein
554	Asp01G009150	0.499176	0.864963	non-significant	-0.742426	0.798396	non-significant	0.0837971	1	non-significant	0.324839	0.762723	non-significant	0.528612	0.552773	non-significant	-1.25753	0.298501	non-significant		Dynein light chain
555	Asp01G009180	0.23704	0.773212	non-significant	0.735386	0.324403	non-significant	2.03164	0.00818297	up-regulated	0.482337	0.391803	non-significant	0.886207	0.103766	non-significant	1.16967	0.0795205	non-significant	C3H	Zinc finger CCCH domain-containing protein 17
556	Asp01G009200	-0.31495	0.670543	non-significant	-0.45792	0.477431	non-significant	1.34933	0.0288528	up-regulated	-0.934216	0.0875749	non-significant	-1.3315	0.0225846	down-regulated	2.54223	2.25e-05	up-regulated		Aspartate racemase
557	Asp01G009210	1.18197	0.0261746	up-regulated	0.711805	0.124207	non-significant	0.310642	0.562263	non-significant	0.0591421	0.91386	non-significant	0.316638	0.556838	non-significant	-1.54525	0.0170226	down-regulated
558	Asp01G009220	1.01815	0.0479371	up-regulated	0.845527	0.0492384	non-significant	0.426457	0.427899	non-significant	0.055262	0.895903	non-significant	0.367586	0.303921	non-significant	0.44805	0.528259	non-significant	C3H	Zinc finger CCCH domain-containing protein 39
559	Asp01G009230	-1.52477	0.114984	non-significant	-1.37862	0.0858311	non-significant	-0.830692	0.346488	non-significant	-0.460616	0.521134	non-significant	-0.0674984	0.92807	non-significant	-0.195984	0.815009	non-significant		Zinc finger Ran-binding domain-containing protein 2-like
560	Asp01G009240	-0.672175	0.421822	non-significant	-0.441125	0.578449	non-significant	-0.594537	0.474107	non-significant	0.438335	0.488934	non-significant	1.08384	0.107678	non-significant	0.275971	0.710931	non-significant		DYW domain-containing protein
561	Asp01G009280	-0.0983915	0.830295	non-significant	-0.378025	0.357108	non-significant	0.702763	0.0802172	non-significant	0.185928	0.581527	non-significant	-0.00666462	0.985136	non-significant	0.715876	0.0686904	non-significant		Tetratricopeptide-like helical
562	Asp01G009290	0.407988	0.277253	non-significant	0.197151	0.543721	non-significant	-0.42844	0.24395	non-significant	-0.0053451	0.985493	non-significant	0.064141	0.83232	non-significant	-0.278914	0.420503	non-significant		Zinc finger, RING/FYVE/PHD-type
563	Asp01G009310	0.104179	0.822283	non-significant	0.419439	0.290744	non-significant	0.156296	0.71973	non-significant	0.0379839	0.909523	non-significant	0.0579928	0.865995	non-significant	-0.122778	0.768644	non-significant		PPPDE domain-containing protein
564	Asp01G009320	0.409255	0.363037	non-significant	0.0903238	0.820144	non-significant	0.383614	0.334622	non-significant	0.20863	0.599642	non-significant	0.402767	0.29598	non-significant	0.255945	0.563029	non-significant		LRR receptor-like serine/threonine-protein kinase At2g23950 family
565	Asp01G009340	0.382771	0.391976	non-significant	0.0989148	0.803274	non-significant	0.0423297	0.922502	non-significant	-0.147723	0.665128	non-significant	-0.165643	0.631553	non-significant	0.0616073	0.880972	non-significant		Plant tudor-like RNA-binding protein
566	Asp01G009350	-1.5393	0.00305662	down-regulated	-1.49415	0.00177553	down-regulated	-3.3639	2.08e-07	down-regulated	-1.12101	0.00539467	down-regulated	-1.22409	0.0159395	down-regulated	-1.46348	0.00497713	down-regulated
567	Asp01G009400	-0.332626	0.428596	non-significant	-0.490221	0.183595	non-significant	-1.57041	0.000427138	down-regulated	-1.05506	0.00124759	down-regulated	-0.778089	0.0291785	non-significant	-1.08394	0.0531866	non-significant		Potassium channel
568	Asp01G009480	0.157674	0.800577	non-significant	-0.122437	0.821472	non-significant	-0.457652	0.4561	non-significant	0.0279961	0.954388	non-significant	-0.0711643	0.884284	non-significant	0.220301	0.70593	non-significant
569	Asp01G009490	0.196931	0.596726	non-significant	0.246763	0.468447	non-significant	-1.17559	0.00351651	down-regulated	0.107017	0.701875	non-significant	0.193698	0.538706	non-significant	-0.78725	0.0475118	non-significant		EG45-like domain containing protein isoform X2
570	Asp01G009500	0.162972	0.675263	non-significant	-0.0838102	0.809694	non-significant	-0.529257	0.183614	non-significant	0.0116621	0.971117	non-significant	0.0286643	0.927585	non-significant	-0.370012	0.333132	non-significant		Serine-threonine kinase receptor-associated protein
571	Asp01G009510	-0.184357	0.649715	non-significant	0.0278964	0.93632	non-significant	-0.821811	0.0464018	non-significant	0.115279	0.735938	non-significant	0.0509252	0.886189	non-significant	-0.250156	0.531415	non-significant		Histone H2A variant 3
572	Asp01G009520	0.0743353	0.846453	non-significant	0.431921	0.18042	non-significant	-0.131108	0.71307	non-significant	0.104985	0.758577	non-significant	0.0786347	0.82808	non-significant	-0.0577251	0.884274	non-significant		3-ketoacyl-CoA synthase
573	Asp01G009540	0.705193	0.104283	non-significant	1.25272	0.000962739	up-regulated	0.533261	0.201352	non-significant	0.720731	0.0309592	non-significant	1.12838	0.000717399	up-regulated	0.671161	0.0845529	non-significant		GDP-mannose transporter GONST4
574	Asp01G009550	0.562475	0.614555	non-significant	1.05723	0.235113	non-significant	-0.933904	0.421751	non-significant	-0.542484	0.416734	non-significant	-0.172548	0.779881	non-significant	0.279589	0.748551	non-significant
575	Asp01G009560	0.254033	0.477894	non-significant	0.106241	0.739149	non-significant	0.0184764	0.958925	non-significant	0.122655	0.65743	non-significant	0.0731524	0.803012	non-significant	0.0544599	0.873111	non-significant		Cold-inducible RNA-binding protein B
576	Asp01G009570	-2.1379	0.00437163	down-regulated	-1.88389	0.00621131	down-regulated	-1.71819	0.0221829	down-regulated	0.0137001	0.975076	non-significant	0.214887	0.603564	non-significant	0.50707	0.304125	non-significant	G2-like
577	Asp01G009580	-0.227059	0.584627	non-significant	-0.186824	0.617541	non-significant	0.130104	0.745781	non-significant	-0.223316	0.548776	non-significant	-0.397393	0.321757	non-significant	0.667241	0.11599	non-significant		Putative inactive receptor kinase
578	Asp01G009590	0.224716	0.55398	non-significant	0.151747	0.645076	non-significant	-0.712685	0.0795997	non-significant	-0.0809057	0.765063	non-significant	-0.079003	0.781068	non-significant	-0.525716	0.135785	non-significant		Sodium/pyruvate cotransporter BASS2, chloroplastic
579	Asp01G009610	-0.952303	0.345935	non-significant	-0.0633991	0.951362	non-significant	0.634903	0.489419	non-significant	-0.106116	0.906249	non-significant	1.26458	0.0847669	non-significant	0.418226	0.617172	non-significant		Transcriptional corepressor LEUNIG
580	Asp01G009630	1.61033	0.00468255	up-regulated	1.02874	0.0437371	up-regulated	0.513309	0.338004	non-significant	-1.69734	0.00486662	down-regulated	-1.54723	0.0148191	down-regulated	-1.20274	0.0510174	non-significant		Plasma membrane Glucose-responsive Regulator
581	Asp01G009640	0.159306	0.758738	non-significant	1.13243	0.0116078	up-regulated	1.14056	0.0121175	up-regulated	0.661293	0.0320232	non-significant	0.709388	0.0287761	non-significant	0.557833	0.147545	non-significant		Serine/threonine protein phosphatase 2A regulatory subunit
582	Asp01G009660	0.197433	0.594193	non-significant	0.224348	0.511301	non-significant	-0.474807	0.229185	non-significant	-0.0555265	0.845114	non-significant	0.0489347	0.881276	non-significant	0.000941555	0.998465	non-significant
583	Asp01G009670	0.0314676	0.93048	non-significant	0.344306	0.281695	non-significant	0.18999	0.618911	non-significant	0.000225082	0.999485	non-significant	0.0459754	0.87198	non-significant	-0.115083	0.742418	non-significant
584	Asp01G009700	-2.39289	0.00591944	down-regulated	-1.48539	0.0592754	non-significant	-2.23407	0.0129307	down-regulated	-0.857771	0.257981	non-significant	-1.11897	0.149283	non-significant	-1.7953	0.0444606	down-regulated		glucan endo-1,3-beta-D-glucosidase
585	Asp01G009710	0.124733	0.783961	non-significant	0.286255	0.470398	non-significant	-0.315433	0.484386	non-significant	0.120676	0.717425	non-significant	0.212723	0.523306	non-significant	-0.336867	0.428796	non-significant
586	Asp01G009730	-0.0482145	0.896315	non-significant	-0.0434389	0.893386	non-significant	0.123908	0.727302	non-significant	-0.106133	0.708493	non-significant	-0.189947	0.517411	non-significant	0.0590802	0.863123	non-significant		RanBP2-type domain-containing protein
587	Asp01G009740	-2.1369	0.0615205	non-significant	-1.69255	0.0516907	non-significant	-0.0215301	0.983131	non-significant	0.405569	0.617708	non-significant	-0.133147	0.915562	non-significant	2.83974	0.000925009	up-regulated	MYB_related
588	Asp01G009760	0.219719	0.593458	non-significant	0.626685	0.0863992	non-significant	-0.378197	0.353354	non-significant	0.00314729	0.993314	non-significant	0.0552277	0.863486	non-significant	-0.264095	0.470848	non-significant
589	Asp01G009770	0.653919	0.539567	non-significant	-1.71424	0.0622087	non-significant	-0.519213	0.557757	non-significant	0.30348	0.685199	non-significant	0.403219	0.52119	non-significant	0.293612	0.70319	non-significant	TCP
590	Asp01G009800	0.235622	0.520401	non-significant	0.201587	0.533799	non-significant	0.155357	0.662269	non-significant	0.0915392	0.751603	non-significant	0.167677	0.584086	non-significant	0.260109	0.45171	non-significant		General transcription factor IIE subunit 1
591	Asp01G009840	-0.679211	0.219731	non-significant	-0.670842	0.188192	non-significant	-1.08281	0.0510262	non-significant	-0.460572	0.324947	non-significant	-0.255769	0.576307	non-significant	-0.284927	0.613403	non-significant		Oleosin
592	Asp01G009880	0.237227	0.799432	non-significant	-0.383885	0.62076	non-significant	1.64556	0.0262162	up-regulated	0.834472	0.127351	non-significant	0.889115	0.143794	non-significant	1.59024	0.0147366	up-regulated		PPIase cyclophilin-type domain-containing protein
593	Asp01G009910	-1.7299	0.424655	non-significant	0.288301	0.897671	non-significant	0.451526	0.781176	non-significant	-0.157644	1	non-significant	1.05475	0.453483	non-significant	0.019044	1	non-significant		Piriformospora indica-insensitive protein 2
594	Asp01G009940	-0.397674	0.574595	non-significant	0.146273	0.816912	non-significant	0.872102	0.20286	non-significant	0.216988	0.676167	non-significant	0.632103	0.222596	non-significant	0.157815	0.80529	non-significant		Kinesin-like protein KIN-8A isoform X2
595	Asp01G009950	-2.47632	0.000685684	down-regulated	-1.32039	0.0461459	down-regulated	-1.26601	0.0806576	non-significant	-0.787066	0.202061	non-significant	-0.564914	0.356026	non-significant	-0.809822	0.286589	non-significant		DUF617 domain-containing protein
596	Asp01G009980	0.246683	0.529332	non-significant	0.49918	0.144589	non-significant	0.167848	0.648323	non-significant	-0.109223	0.699734	non-significant	0.102542	0.738091	non-significant	-0.184657	0.591942	non-significant		SURP motif domain-containing protein
597	Asp01G009990	-0.0401773	0.914396	non-significant	-0.219299	0.569441	non-significant	-0.251746	0.563546	non-significant	-0.0597481	0.845575	non-significant	-0.156684	0.629625	non-significant	-0.503597	0.234874	non-significant		Phospholipid-transporting ATPase
598	Asp01G010000	-0.496077	0.391207	non-significant	0.118278	0.799227	non-significant	0.610437	0.212443	non-significant	-0.63946	0.15428	non-significant	-0.646675	0.204557	non-significant	0.530673	0.345885	non-significant		Calcium-binding protein CML15
599	Asp01G010020	-3.43992	0.00250317	down-regulated	-3.5624	0.000418774	down-regulated	-1.32069	0.226948	non-significant	-0.316282	1	non-significant	-3.50517	0.228567	non-significant	-0.301839	1	non-significant	ERF	Ethylene-responsive transcription factor CRF1
600	Asp01G010030	0.521112	0.428085	non-significant	0.865615	0.0990939	non-significant	0.144496	0.818736	non-significant	0.634216	0.128234	non-significant	0.344926	0.425751	non-significant	0.516411	0.31315	non-significant		Calcium sensing receptor, chloroplastic
601	Asp01G010040	0.0226317	0.953273	non-significant	-0.309634	0.366729	non-significant	-0.039919	0.915984	non-significant	-0.213381	0.454503	non-significant	-0.384973	0.195789	non-significant	-0.122619	0.719804	non-significant		Protein CHAPERONE-LIKE PROTEIN OF POR1, chloroplastic
602	Asp01G010060	2.63523	0.580939	non-significant	-5.13e-15	1	non-significant	0	1	non-significant	0	1	non-significant	5.0542	0.0445915	up-regulated	0	1	non-significant		FBD domain-containing protein
603	Asp01G010090	-0.14356	0.693803	non-significant	-0.134531	0.676944	non-significant	0.188819	0.618115	non-significant	-0.168047	0.53631	non-significant	-0.274661	0.338436	non-significant	-0.231231	0.500702	non-significant
604	Asp01G010100	0.0819033	0.863214	non-significant	0.309365	0.468223	non-significant	0.0467652	0.919207	non-significant	-0.0112307	0.976684	non-significant	0.207298	0.560913	non-significant	0.0897862	0.834276	non-significant		H/ACA ribonucleoprotein complex subunit 2
605	Asp01G010120	-0.273798	0.536226	non-significant	-0.499719	0.209366	non-significant	0.797882	0.0526043	non-significant	-0.0238314	0.952832	non-significant	0.185651	0.630788	non-significant	0.707761	0.115981	non-significant		Agmatine deiminase
606	Asp01G010130	0.638836	0.0882878	non-significant	0.817823	0.0134227	non-significant	0.0112474	0.976873	non-significant	0.324743	0.245584	non-significant	0.397202	0.169928	non-significant	-0.318903	0.352545	non-significant		non-specific serine/threonine protein kinase
607	Asp01G010160	-0.0346657	0.952854	non-significant	0.147059	0.76306	non-significant	1.18541	0.0274898	up-regulated	-0.327718	0.375189	non-significant	-0.360252	0.32325	non-significant	0.330067	0.429545	non-significant		Peptidase S49, protease IV, ClpP/crotonase-like domain superfamily
608	Asp01G010170	-0.749552	0.450949	non-significant	-0.442234	0.576439	non-significant	-1.53259	0.0751526	non-significant	-1.30033	0.155289	non-significant	-1.81224	0.0374986	down-regulated	-1.32645	0.186077	non-significant	bZIP	Basic leucine zipper 43
609	Asp01G010190	0.625393	0.10176	non-significant	0.464677	0.159615	non-significant	-0.644139	0.0813598	non-significant	-0.0591914	0.833547	non-significant	0.0585701	0.840932	non-significant	-0.472917	0.171175	non-significant		RING-type E3 ubiquitin transferase
610	Asp01G010200	-1.3512	0.124265	non-significant	-1.24568	0.101733	non-significant	0.74583	0.371034	non-significant	0.769728	0.166859	non-significant	0.708841	0.189342	non-significant	0.341474	0.674505	non-significant		Potassium channel
611	Asp01G010220	-0.527487	0.503747	non-significant	-0.706822	0.274457	non-significant	-0.374645	0.624842	non-significant	-0.245488	0.669165	non-significant	-0.491741	0.474604	non-significant	-0.308694	0.65785	non-significant		protein-serine/threonine phosphatase
612	Asp01G010250	-0.398387	0.326382	non-significant	-0.621492	0.0673457	non-significant	0.310314	0.390976	non-significant	0.254871	0.426153	non-significant	-0.124274	0.72863	non-significant	0.917252	0.0135699	non-significant	bHLH	Transcription factor like
613	Asp01G010260	-0.172164	0.653859	non-significant	0.409406	0.212018	non-significant	-1.05748	0.0123016	down-regulated	-0.00946844	0.977953	non-significant	0.109045	0.753015	non-significant	-1.66483	0.000127462	down-regulated
614	Asp01G010290	-0.891893	0.16285	non-significant	0.289407	0.511267	non-significant	0.443065	0.350688	non-significant	0.79234	0.0216865	non-significant	0.812949	0.0234169	non-significant	0.417468	0.386379	non-significant	Dof	Dof zinc finger protein
615	Asp01G010300	0.23178	0.610034	non-significant	0.60686	0.129638	non-significant	0.612987	0.163996	non-significant	0.333992	0.287091	non-significant	0.436532	0.196978	non-significant	0.207699	0.586521	non-significant		Movement protein binding protein 2C
616	Asp01G010310	-0.24641	0.661835	non-significant	-0.173938	0.709695	non-significant	1.47541	0.00575792	up-regulated	-0.392366	0.205142	non-significant	-0.64068	0.0496202	non-significant	0.877335	0.0289425	non-significant		beta-aspartyl-peptidase
617	Asp01G010320	0.586508	0.220653	non-significant	0.500392	0.244686	non-significant	0.696058	0.138894	non-significant	0.437621	0.193904	non-significant	0.503494	0.133294	non-significant	0.180987	0.661194	non-significant		Hexosyltransferase
618	Asp01G010340	-1.07709	0.20325	non-significant	-2.29603	0.00633001	down-regulated	0.865954	0.333876	non-significant	-0.631267	0.471038	non-significant	-0.850259	0.335965	non-significant	1.34736	0.165791	non-significant	MIKC_MADS
619	Asp01G010370	0.676707	0.314301	non-significant	0.419325	0.482961	non-significant	0.33278	0.638314	non-significant	-0.104336	0.861729	non-significant	0.100134	0.869006	non-significant	0.916812	0.198981	non-significant	SBP	Squamosa promoter-binding-like protein 6
620	Asp01G010380	0.711977	0.0788137	non-significant	0.324405	0.356982	non-significant	-0.361925	0.375958	non-significant	0.148351	0.647607	non-significant	0.175828	0.586796	non-significant	-0.47902	0.211521	non-significant		Pentatricopeptide repeat-containing protein PNM1, mitochondrial
621	Asp01G010390	0.138076	0.694075	non-significant	-0.360924	0.249457	non-significant	0.384478	0.293569	non-significant	-0.172078	0.551915	non-significant	-0.383882	0.192844	non-significant	0.368435	0.278687	non-significant		Transporter associated with antigen processing protein 2
622	Asp01G010400	-0.189833	0.731145	non-significant	0.130713	0.786177	non-significant	0.246547	0.631764	non-significant	-0.261757	0.493736	non-significant	-0.268378	0.477021	non-significant	-0.0951606	0.838616	non-significant		RHOMBOID-like protein 12, mitochondrial
623	Asp01G010420	-0.151837	0.795777	non-significant	-0.609015	0.247487	non-significant	1.11615	0.0252891	up-regulated	0.160501	0.70456	non-significant	-0.214727	0.612801	non-significant	1.32743	0.00672453	up-regulated		KELCH REPEAT DOMAIN
624	Asp01G010430	-0.043729	0.929599	non-significant	0.135933	0.746798	non-significant	0.626413	0.137681	non-significant	-0.314928	0.312347	non-significant	-0.294744	0.416815	non-significant	-0.0548107	0.89317	non-significant		TON1 Recruiting Motif 4, LONGIFOLIA 3
625	Asp01G010440	1.4618	0.138454	non-significant	1.52432	0.135911	non-significant	0.786156	0.532348	non-significant	0.251395	0.680246	non-significant	-0.34614	0.563691	non-significant	0.0803866	0.911125	non-significant	TCP	TCP domain-containing protein
626	Asp01G010450	0.280542	0.428701	non-significant	-0.104862	0.738845	non-significant	0.525996	0.180264	non-significant	-0.0561974	0.839667	non-significant	-0.225769	0.4328	non-significant	0.244281	0.488902	non-significant		Furry
627	Asp01G010460	0.385994	0.316439	non-significant	0.495053	0.141002	non-significant	0.25012	0.49865	non-significant	-0.0759841	0.789995	non-significant	-0.0668801	0.81985	non-significant	-0.492376	0.153914	non-significant		Ras GTPase-activating protein-binding protein 2-like
628	Asp01G010490	0.147223	0.702532	non-significant	0.114997	0.732447	non-significant	-0.124245	0.736738	non-significant	0.083266	0.782989	non-significant	0.139012	0.654616	non-significant	-0.0297588	0.935574	non-significant		Mitochondrial import receptor subunit TOM5 homolog
629	Asp01G010530	1.14641	0.0168867	up-regulated	0.0762259	0.845721	non-significant	-0.488559	0.254512	non-significant	-0.31375	0.304368	non-significant	-0.249375	0.429192	non-significant	-0.420081	0.275118	non-significant		glycerophosphodiester phosphodiesterase
630	Asp01G010540	-0.666783	0.473228	non-significant	-1.05153	0.183472	non-significant	1.50667	0.0406474	up-regulated	-0.438038	0.501185	non-significant	0.183271	0.777772	non-significant	0.859624	0.235208	non-significant
631	Asp01G010570	0.190842	0.658013	non-significant	-0.0241153	0.950817	non-significant	0.501024	0.224297	non-significant	0.271015	0.416218	non-significant	0.399905	0.233287	non-significant	0.531009	0.182782	non-significant		Presenilin
632	Asp01G010580	0.419141	0.261967	non-significant	0.472709	0.151308	non-significant	0.433887	0.278213	non-significant	0.106815	0.702909	non-significant	0.145011	0.611465	non-significant	0.0705092	0.840416	non-significant		Glycine-rich RNA-binding protein 3, mitochondrial
633	Asp01G010600	0.316687	0.516476	non-significant	0.554964	0.225878	non-significant	0.633114	0.180945	non-significant	0.155632	0.656039	non-significant	0.52587	0.135673	non-significant	0.891931	0.0291694	non-significant		Respiratory burst oxidase
634	Asp01G010620	0.330957	0.381925	non-significant	0.0767766	0.812465	non-significant	-0.552067	0.128536	non-significant	0.0599365	0.828776	non-significant	0.199386	0.488342	non-significant	-0.433665	0.196863	non-significant		DNAJ protein JJJ1 homolog
635	Asp01G010690	-0.00736237	0.984841	non-significant	0.181649	0.58156	non-significant	0.700013	0.0543726	non-significant	0.0873137	0.751123	non-significant	0.152342	0.608882	non-significant	0.603705	0.0870345	non-significant		Dentin sialophosphoprotein-like protein
636	Asp01G010710	0.808371	0.0221168	non-significant	0.826526	0.00913744	non-significant	0.0762786	0.8289	non-significant	0.152481	0.616021	non-significant	0.288758	0.369467	non-significant	-0.631322	0.0856854	non-significant		Diacylglycerol kinase
637	Asp01G010730	1.35125	0.00529299	up-regulated	0.894062	0.042943	non-significant	2.68621	6.79e-10	up-regulated	-0.353954	0.375892	non-significant	-0.475766	0.221863	non-significant	0.626879	0.12446	non-significant		UDP-glucose 6-dehydrogenase
638	Asp01G010740	-2.23388	0.0122491	down-regulated	-2.62649	0.011094	down-regulated	0.480039	0.567571	non-significant	0.193151	0.808049	non-significant	0.453401	0.567409	non-significant	1.36496	0.108437	non-significant		Zinc finger protein ZAT4
639	Asp01G010760	0.118757	0.761383	non-significant	-0.318071	0.345482	non-significant	-0.801987	0.0549549	non-significant	-0.38851	0.183012	non-significant	-0.457542	0.135462	non-significant	-0.47266	0.180548	non-significant		SNAP25 homologous protein SNAP33
640	Asp01G010790	0.23367	0.542335	non-significant	0.18443	0.584096	non-significant	0.543142	0.14377	non-significant	-0.111383	0.697377	non-significant	-0.176829	0.555218	non-significant	0.0312962	0.93077	non-significant		S phase cyclin A-associated protein in the endoplasmic reticulum N-terminal domain-containing protein
641	Asp01G010800	0.0562033	0.892362	non-significant	0.462319	0.221463	non-significant	-1.22392	0.00341286	down-regulated	-0.283537	0.33831	non-significant	-0.102967	0.751163	non-significant	-1.49588	0.00110552	down-regulated		Putative Calmodulin-binding domain, plant
642	Asp01G010850	-1.01359	0.134606	non-significant	-0.18506	0.733572	non-significant	-0.951827	0.155367	non-significant	-0.99594	0.197048	non-significant	0.43672	0.532912	non-significant	0.842501	0.300965	non-significant		dCTP pyrophosphatase 1
643	Asp01G010860	0.842913	0.0344577	non-significant	0.499367	0.220675	non-significant	0.757283	0.0792729	non-significant	-0.117704	0.701103	non-significant	-0.0315819	0.916252	non-significant	-0.199405	0.609753	non-significant		NEMATODE-INDUCED LRR-RLK 1, Germination Repression and Cell Expansion receptor-like kinase
644	Asp01G010870	2.21134	0.0873818	non-significant	2.78245	0.0249133	up-regulated	3.9389	0.00409922	up-regulated	-3.37984	0.207429	non-significant	-0.919805	0.7653	non-significant	-0.0138726	1	non-significant		Spindle pole body component 110-like
645	Asp01G010880	0.119351	0.906305	non-significant	1.09191	0.220292	non-significant	2.13414	0.0247216	up-regulated	1.7906	0.00705449	up-regulated	1.79976	0.0119138	up-regulated	1.30767	0.160659	non-significant		DUF538 domain-containing protein
646	Asp01G010890	-0.155675	0.664479	non-significant	-0.313609	0.324034	non-significant	0.186032	0.630731	non-significant	-0.126086	0.643132	non-significant	-0.145419	0.61369	non-significant	-0.00864945	0.980404	non-significant		Eukaryotic translation initiation factor 5A
647	Asp01G010900	-0.990612	0.0789979	non-significant	-1.62219	0.00147726	down-regulated	0.443875	0.371198	non-significant	-0.33495	0.460563	non-significant	-0.560385	0.196728	non-significant	0.346358	0.466761	non-significant		HNH domain-containing protein
648	Asp01G010920	0.331532	0.36415	non-significant	0.602222	0.0685359	non-significant	-0.307173	0.412431	non-significant	0.0726345	0.799511	non-significant	0.0877102	0.769676	non-significant	-0.681268	0.0673336	non-significant		Formin-like protein 20
649	Asp01G010930	-0.779722	0.424592	non-significant	1.40041	0.0468757	up-regulated	-0.693267	0.462684	non-significant	0.797481	0.1602	non-significant	0.742134	0.190951	non-significant	-0.895865	0.228048	non-significant		ABC transmembrane type-1 domain-containing protein
650	Asp01G010940	-3.32189	0.000128477	down-regulated	-0.909035	0.288166	non-significant	-3.18939	0.000899685	down-regulated	-2.66168	0.00942019	down-regulated	-2.47352	0.0111844	down-regulated	-4.62922	7.05e-05	down-regulated		Protein kinase domain-containing protein
651	Asp01G010950	-0.571411	0.291593	non-significant	-0.433645	0.365103	non-significant	-1.33095	0.0148015	down-regulated	-0.526251	0.199189	non-significant	-0.402144	0.322761	non-significant	-1.24645	0.0178791	down-regulated		Transmembrane protein, putative
652	Asp01G010960	-0.225214	0.598395	non-significant	-0.628668	0.119375	non-significant	-0.640496	0.184786	non-significant	-0.644956	0.0590265	non-significant	-1.22939	0.000948089	down-regulated	-0.389974	0.335027	non-significant		Xyloglucan 6-xylosyltransferase 5
653	Asp01G010980	-0.350116	0.412632	non-significant	0.303293	0.374236	non-significant	0.58502	0.114538	non-significant	0.408108	0.171293	non-significant	0.612789	0.0454575	non-significant	0.716663	0.0366981	non-significant
654	Asp01G011000	0.621526	0.313922	non-significant	0.532122	0.325714	non-significant	0.181765	0.770678	non-significant	0.531723	0.246892	non-significant	0.3167	0.497044	non-significant	0.279364	0.631251	non-significant		Chloroplast RNA Editing Factor 7
655	Asp01G011010	0.277019	0.506541	non-significant	-0.282517	0.464973	non-significant	0.313473	0.44297	non-significant	-0.0688994	0.841626	non-significant	-0.0304699	0.928595	non-significant	0.589251	0.121392	non-significant		NEP1-interacting protein-like 2
656	Asp01G011050	0.526844	0.282181	non-significant	-1.04675	0.00441042	down-regulated	-1.10988	0.00540004	down-regulated	-0.573734	0.204966	non-significant	-0.823103	0.0861815	non-significant	0.0839154	0.872915	non-significant	NAC
657	Asp01G011070	-0.277499	0.742531	non-significant	-0.0358567	0.955526	non-significant	0.787558	0.265727	non-significant	0.764753	0.112419	non-significant	0.0381819	0.941651	non-significant	1.90136	0.000327239	up-regulated		Chlorophyll a-b binding protein, chloroplastic
658	Asp01G011080	-0.162957	0.854738	non-significant	-0.978464	0.199653	non-significant	-0.233442	0.775213	non-significant	-0.192232	0.833022	non-significant	-0.193413	0.826167	non-significant	0.923649	0.24823	non-significant	M-type_MADS
659	Asp01G011090	0.299175	0.493918	non-significant	0.234724	0.53356	non-significant	0.0906418	0.822648	non-significant	-0.25328	0.439947	non-significant	-0.363445	0.275163	non-significant	-0.189419	0.625132	non-significant		HNH nuclease domain-containing protein
660	Asp01G011100	0.142916	0.765255	non-significant	-0.0999371	0.817224	non-significant	-2.80135	1.93e-06	down-regulated	-0.4522	0.104115	non-significant	-0.941123	0.00305535	non-significant	-1.44045	5.07e-05	down-regulated		Transmembrane protein
661	Asp01G011120	-0.0469428	0.937109	non-significant	-0.68666	0.0871114	non-significant	1.57077	9.86e-05	up-regulated	0.572577	0.0678301	non-significant	0.0734008	0.820402	non-significant	1.24855	0.000908139	up-regulated		geranylgeranyl diphosphate reductase
662	Asp01G011130	0.595032	0.116878	non-significant	0.329499	0.323441	non-significant	0.521459	0.180299	non-significant	0.454646	0.10234	non-significant	0.260287	0.365827	non-significant	0.499742	0.197477	non-significant		malate dehydrogenase
663	Asp01G011140	0.469226	0.544771	non-significant	0.395273	0.592935	non-significant	0.913697	0.228693	non-significant	0.6238	0.296983	non-significant	0.742001	0.214254	non-significant	0.425484	0.553098	non-significant		DYW domain-containing protein
664	Asp01G011180	0.578114	0.329116	non-significant	-1.07464	0.0407379	down-regulated	1.30207	0.0122487	up-regulated	0.128212	0.8448	non-significant	-1.12108	0.065858	non-significant	2.26217	7.5e-05	up-regulated	ZF-HD	Mini zinc finger protein 2
665	Asp01G011200	0	1	non-significant	3.37034	0.364237	non-significant	3.74222	0.162006	non-significant	-0.297558	0.735299	non-significant	-0.634833	0.453965	non-significant	-0.291266	0.813611	non-significant	MYB
666	Asp01G011220	-0.1438	0.841194	non-significant	0.139602	0.827049	non-significant	0.776994	0.239353	non-significant	0.733023	0.152684	non-significant	0.444409	0.375931	non-significant	0.884611	0.159006	non-significant		DYW domain-containing protein
667	Asp01G011240	-0.568116	0.49681	non-significant	-0.540494	0.459724	non-significant	0.794283	0.286594	non-significant	0.450572	0.424668	non-significant	-0.083549	0.884755	non-significant	1.30731	0.0450813	up-regulated		Pentatricopeptide repeat-containing protein
668	Asp01G011250	0.211296	0.627094	non-significant	-0.223917	0.590995	non-significant	0.891824	0.0255048	non-significant	0.118824	0.711664	non-significant	0.0367538	0.915249	non-significant	0.703091	0.0655201	non-significant		TRIP4/RQT4 C2HC5-type zinc finger domain-containing protein
669	Asp01G011260	0.0356068	0.930474	non-significant	0.373671	0.295851	non-significant	0.199001	0.602436	non-significant	0.166423	0.579626	non-significant	0.22323	0.458046	non-significant	0.225243	0.531281	non-significant		NAP1-related protein 2 isoform A
670	Asp01G011270	0.533254	0.321828	non-significant	1.14447	0.0176887	up-regulated	-0.934987	0.106027	non-significant	0.624322	0.194526	non-significant	0.509441	0.281165	non-significant	-0.103103	0.856773	non-significant	TCP	TCP domain-containing protein
671	Asp01G011280	0.0300089	0.943957	non-significant	-0.169582	0.662374	non-significant	-1.10397	0.0127253	down-regulated	0.256451	0.471907	non-significant	0.459693	0.208756	non-significant	0.335121	0.455267	non-significant	bHLH	BHLH domain-containing protein
672	Asp01G011300	0.343486	0.368038	non-significant	0.764489	0.0258344	non-significant	0.191317	0.632065	non-significant	0.0413907	0.885534	non-significant	0.132501	0.646572	non-significant	-0.312446	0.374752	non-significant		40S ribosomal protein S9
673	Asp01G011330	-0.691532	0.53343	non-significant	-1.53869	0.098615	non-significant	-1.85326	0.0625032	non-significant	-0.228721	0.804664	non-significant	-0.145369	0.901434	non-significant	-1.69778	0.0852158	non-significant
674	Asp01G011350	-0.327522	0.446634	non-significant	0.793487	0.020283	non-significant	0.0488415	0.900223	non-significant	0.414723	0.131355	non-significant	0.525769	0.0683892	non-significant	-0.168876	0.639901	non-significant		Protein IQ-DOMAIN 31 isoform A
675	Asp01G011360	-1.28482	0.0410362	down-regulated	0.176285	0.67527	non-significant	-0.119969	0.801842	non-significant	0.220527	0.627176	non-significant	0.559007	0.173711	non-significant	-0.514095	0.349201	non-significant		Putative muscle M-line assembly protein unc-89-like
676	Asp01G011380	0.192268	0.721611	non-significant	-1.04637	0.0383193	down-regulated	-0.268186	0.597448	non-significant	-1.04152	0.00899237	down-regulated	-0.787186	0.0413607	non-significant	-0.132992	0.884934	non-significant	WRKY
677	Asp01G011390	0.240142	0.591927	non-significant	-0.258275	0.520459	non-significant	1.01387	0.0271091	up-regulated	-0.335414	0.220559	non-significant	-0.251602	0.446804	non-significant	0.0826642	0.811708	non-significant		Aldehyde dehydrogenase domain-containing protein
678	Asp01G011400	0.423072	0.371133	non-significant	0.587665	0.168659	non-significant	0.838388	0.0619266	non-significant	0.265322	0.421902	non-significant	0.15111	0.657024	non-significant	0.25312	0.532817	non-significant		YLP motif-containing protein 1
679	Asp01G011410	-0.0619334	0.87379	non-significant	-0.0368914	0.910464	non-significant	-0.0699658	0.848732	non-significant	0.221267	0.458212	non-significant	0.0959916	0.753987	non-significant	0.28696	0.429524	non-significant		YLP motif-containing protein 1
680	Asp01G011430	-1.03778	0.21821	non-significant	-0.30537	0.668608	non-significant	-2.23562	0.00882269	down-regulated	-0.600421	0.330045	non-significant	-0.428164	0.498799	non-significant	-1.56633	0.0510403	non-significant		Inactive protein RESTRICTED TEV MOVEMENT 2-like
681	Asp01G011440	-1.34812	0.0694074	non-significant	-0.55102	0.37812	non-significant	-0.917903	0.18446	non-significant	0.492853	0.300029	non-significant	0.297206	0.553529	non-significant	0.562366	0.348937	non-significant		C2 domain-containing protein
682	Asp01G011450	1.69014	0.429758	non-significant	-2.69582	0.570453	non-significant	-3.07044	0.362589	non-significant	5.79112	0.00229089	up-regulated	4.61025	0.0274687	up-regulated	5.85649	0.00879909	up-regulated		Mitochondrial outer membrane protein porin 1
683	Asp01G011480	0.961041	0.0127527	non-significant	0.618849	0.0870212	non-significant	0.31445	0.486693	non-significant	-0.17664	0.548992	non-significant	-0.0664767	0.821474	non-significant	-0.961392	0.0235441	non-significant	HD-ZIP	Homeobox-leucine zipper protein
684	Asp01G011550	1.38716	0.253281	non-significant	-0.186246	0.833608	non-significant	-1.58417	0.140503	non-significant	-1.91427	0.0904776	non-significant	-1.62814	0.150342	non-significant	-0.738208	0.565071	non-significant		Peptide/nitrate transporter plant
685	Asp01G011560	0.290069	0.59438	non-significant	0.0696427	0.888667	non-significant	1.24089	0.00923978	up-regulated	-0.120588	0.757664	non-significant	-0.169239	0.663453	non-significant	0.57598	0.198046	non-significant		Peptide/nitrate transporter plant
686	Asp01G011570	-0.335631	0.622831	non-significant	0.322342	0.604238	non-significant	1.53643	0.0141109	up-regulated	0.00118056	1	non-significant	0.533667	0.323434	non-significant	1.1699	0.0726375	non-significant		Proton-dependent oligopeptide transport family protein
687	Asp01G011580	-0.426411	0.410817	non-significant	0.295907	0.482463	non-significant	0.786048	0.0902298	non-significant	-0.284956	0.312352	non-significant	-0.167819	0.575016	non-significant	0.27385	0.438886	non-significant
688	Asp01G011600	0.0497158	0.904806	non-significant	0.709574	0.0680456	non-significant	0.996783	0.0229236	non-significant	0.0562427	0.835856	non-significant	0.19565	0.492859	non-significant	0.0653114	0.849668	non-significant		Putative ubiquitinyl hydrolase 1 transcription factor C2H2 family
689	Asp01G011610	-2.63689	0.238689	non-significant	-2.54941	0.23746	non-significant	-1.90591	0.280321	non-significant	-0.763765	0.834978	non-significant	-4.42885	0.0483906	down-regulated	-0.712128	0.734122	non-significant	LBD	LOB domain-containing protein
690	Asp01G011620	-0.78701	0.1082	non-significant	-0.467247	0.189688	non-significant	0.280116	0.457285	non-significant	0.165055	0.562443	non-significant	-0.447025	0.139382	non-significant	0.531308	0.128609	non-significant
691	Asp01G011630	0.364392	0.315972	non-significant	0.138402	0.668852	non-significant	0.0703421	0.845054	non-significant	-0.0389566	0.890379	non-significant	0.0499279	0.864517	non-significant	-0.0142876	0.967083	non-significant		EARLY FLOWERING 5
692	Asp01G011640	-0.218923	0.558801	non-significant	-0.324645	0.334121	non-significant	0.485046	0.214291	non-significant	-0.452204	0.153254	non-significant	-0.608549	0.0434102	non-significant	0.408651	0.375398	non-significant		Glucose/Sorbosone dehydrogenase domain-containing protein
693	Asp01G011660	-0.246554	0.587014	non-significant	0.168365	0.672241	non-significant	0.926813	0.019069	non-significant	0.157619	0.613896	non-significant	0.130063	0.690488	non-significant	0.658667	0.0696237	non-significant		DDT domain-containing protein
694	Asp01G011670	-1.39629	0.0890568	non-significant	-0.015298	0.987873	non-significant	1.08161	0.120216	non-significant	-0.114194	0.834256	non-significant	-0.255283	0.65069	non-significant	1.81172	0.000526254	up-regulated		AAA+ ATPase domain-containing protein
695	Asp01G011690	1.70027	0.00190475	up-regulated	0.93267	0.0326392	non-significant	0.812645	0.0780059	non-significant	0.152961	0.724288	non-significant	0.139523	0.729251	non-significant	-0.529525	0.228519	non-significant		Dynein light chain
696	Asp01G011700	-0.760716	0.364208	non-significant	-1.26787	0.111898	non-significant	0.575627	0.472337	non-significant	-0.109271	0.831689	non-significant	-0.414674	0.43508	non-significant	0.508807	0.443117	non-significant	bHLH	Transcription factor BHLH094
697	Asp01G011720	0.377362	0.318647	non-significant	0.478362	0.15765	non-significant	0.776194	0.0410395	non-significant	0.25755	0.354416	non-significant	0.34041	0.241974	non-significant	0.326845	0.329771	non-significant		Transportin MOS14
698	Asp01G011750	-0.0716267	0.882641	non-significant	-0.902369	0.0157517	non-significant	-1.55397	0.000562779	down-regulated	0.107988	0.701223	non-significant	0.290652	0.337463	non-significant	-0.511821	0.151614	non-significant	MYB_related
699	Asp01G011760	-0.00627552	0.990923	non-significant	-0.108972	0.802613	non-significant	0.778079	0.0716117	non-significant	0.375282	0.286284	non-significant	0.145628	0.675781	non-significant	0.879086	0.0378357	non-significant		Plastid transcriptionally active 2
700	Asp01G011770	0.170131	0.731185	non-significant	-0.276801	0.533991	non-significant	0.76203	0.089932	non-significant	-0.0596347	0.880378	non-significant	-0.077744	0.842218	non-significant	0.329612	0.477327	non-significant		GTD-binding domain-containing protein
701	Asp01G011800	0.272111	0.470401	non-significant	0.213057	0.524035	non-significant	-0.812445	0.033744	non-significant	0.259879	0.376521	non-significant	0.506934	0.104747	non-significant	-0.373023	0.314014	non-significant		LisH domain-containing protein C1711.05-like isoform X2
702	Asp01G011820	0.351427	0.360251	non-significant	0.123887	0.726268	non-significant	0.0507921	0.892672	non-significant	-0.0291085	0.919836	non-significant	-0.175725	0.560017	non-significant	-0.235711	0.501424	non-significant		Serine/arginine-rich splicing factor 4 isoform X1
703	Asp01G011830	-0.728978	0.397703	non-significant	-0.577308	0.442751	non-significant	0.418362	0.563509	non-significant	-0.279495	0.706002	non-significant	-0.904222	0.178616	non-significant	-0.850875	0.245128	non-significant	E2F/DP	E2F/DP family winged-helix DNA-binding domain-containing protein
704	Asp01G011860	-0.71982	0.419092	non-significant	0.308322	0.636877	non-significant	0.757817	0.266484	non-significant	0.708965	0.28044	non-significant	0.503028	0.423943	non-significant	1.70728	0.0108348	up-regulated		Myosin heavy chain kinase B-like protein
705	Asp01G011870	-0.106825	0.884586	non-significant	0.326602	0.604823	non-significant	0.92345	0.164375	non-significant	0.703243	0.209313	non-significant	0.819892	0.140405	non-significant	0.993905	0.129576	non-significant
706	Asp01G011890	0.636073	0.223849	non-significant	0.515012	0.25954	non-significant	-0.989007	0.0825289	non-significant	0.131267	0.761057	non-significant	0.308327	0.462052	non-significant	-0.697838	0.214222	non-significant		HhH-GPD domain-containing protein
707	Asp01G011900	0.727211	0.114158	non-significant	0.637206	0.0846584	non-significant	-0.358336	0.399848	non-significant	0.315232	0.303264	non-significant	0.528225	0.102233	non-significant	-0.0943201	0.805417	non-significant		alpha-1,2-Mannosidase
708	Asp01G011910	1.78799	0.00222813	up-regulated	2.40429	3.19e-05	up-regulated	0.607245	0.319912	non-significant	0.202968	0.58101	non-significant	0.597876	0.138957	non-significant	-1.32528	0.0184321	down-regulated		Snakin-2
709	Asp01G011920	0.182693	0.626451	non-significant	0.126275	0.709218	non-significant	0.191467	0.650692	non-significant	0.278744	0.311419	non-significant	0.163503	0.606881	non-significant	0.609409	0.107702	non-significant		Calmodulin-binding protein 60 A
710	Asp01G012000	0.302899	0.855424	non-significant	-0.817732	0.581509	non-significant	3.31327	0.0389029	up-regulated	-1.70487	1	non-significant	0.841515	1	non-significant	2.27195	0.264636	non-significant
711	Asp01G012020	0.585037	0.10901	non-significant	0.398421	0.21899	non-significant	0.027924	0.940721	non-significant	0.0473503	0.865171	non-significant	0.0754908	0.800315	non-significant	-0.232393	0.498975	non-significant		DegP2 protease
712	Asp01G012040	-0.114091	0.764798	non-significant	-0.187491	0.577519	non-significant	0.248081	0.572397	non-significant	-0.198246	0.521665	non-significant	-0.469708	0.106303	non-significant	-0.0739638	0.837437	non-significant		Hypoxia-responsive family protein / zinc finger C3HC4-type RING finger family protein
713	Asp01G012050	-0.820355	0.035822	non-significant	-0.774822	0.0204216	non-significant	-0.902532	0.0154549	non-significant	-0.354964	0.249107	non-significant	-0.380186	0.22747	non-significant	0.261107	0.461365	non-significant		Ubiquitin-conjugating enzyme 5
714	Asp01G012060	-1.4275	0.0961689	non-significant	-0.0599005	0.945403	non-significant	-0.778176	0.346272	non-significant	-0.284567	0.709614	non-significant	0.00429512	1	non-significant	1.06	0.18966	non-significant		RING-H2 finger protein ATL46
715	Asp01G012070	-0.774339	0.109649	non-significant	-0.292901	0.481883	non-significant	0.879491	0.0327688	non-significant	-0.184066	0.619263	non-significant	-0.21095	0.565197	non-significant	1.00333	0.0118514	up-regulated		RNA-dependent RNA polymerase
716	Asp01G012080	-0.636874	0.146721	non-significant	-0.704588	0.0615699	non-significant	-0.143658	0.705865	non-significant	0.549239	0.0757066	non-significant	0.166556	0.620229	non-significant	0.544639	0.133431	non-significant		NHL repeat-containing protein 2
717	Asp01G012090	-0.396467	0.439793	non-significant	-0.365474	0.419355	non-significant	-0.340314	0.483323	non-significant	-0.204106	0.548258	non-significant	-0.253505	0.477753	non-significant	0.232128	0.598838	non-significant		Nuclear fusion defective
718	Asp01G012100	-0.946167	0.0998015	non-significant	-1.29592	0.011667	down-regulated	0.598878	0.231414	non-significant	-0.0832415	0.854051	non-significant	-0.823064	0.0689594	non-significant	0.858102	0.070913	non-significant		Phostensin like
719	Asp01G012110	-0.0942131	0.810577	non-significant	-0.607534	0.0868964	non-significant	-0.19483	0.661722	non-significant	-0.00874367	0.976804	non-significant	-0.585415	0.0661478	non-significant	0.527507	0.144813	non-significant		Aldehyde dehydrogenase domain-containing protein
720	Asp01G012120	-2.48024	3.34e-05	down-regulated	-2.06997	3.38e-05	down-regulated	-1.16033	0.0342173	down-regulated	-0.775892	0.326588	non-significant	-0.447346	0.576083	non-significant	-0.371689	0.670014	non-significant		RING-type E3 ubiquitin transferase
721	Asp01G012140	0.156813	0.722052	non-significant	0.421379	0.268283	non-significant	0.223034	0.593711	non-significant	0.048148	0.881714	non-significant	0.183972	0.568875	non-significant	0.0367514	0.925479	non-significant		26S proteasome complex subunit SEM1
722	Asp01G012150	-0.074184	1	non-significant	0.31171	0.8224	non-significant	-0.0334895	1	non-significant	0.00136896	1	non-significant	-0.769077	0.49975	non-significant	-3.509	0.0106407	down-regulated		Bidirectional sugar transporter SWEET
723	Asp01G012170	1.88802	0.000768864	up-regulated	0.793013	0.135967	non-significant	0.154939	0.796109	non-significant	0.228162	0.657532	non-significant	0.190292	0.705391	non-significant	0.437168	0.539627	non-significant	bHLH	Transcription factor bHLH162
724	Asp01G012180	1.01222	0.108008	non-significant	0.969835	0.0962325	non-significant	0.427797	0.509792	non-significant	0.230015	0.503186	non-significant	0.192753	0.582578	non-significant	0.207412	0.630385	non-significant		Phosphoglycerate mutase
725	Asp01G012190	-0.378406	0.408907	non-significant	-0.46968	0.254571	non-significant	-0.135022	0.752846	non-significant	0.502859	0.115751	non-significant	0.111907	0.739858	non-significant	0.221315	0.595777	non-significant		SUGAR-INSENSITIVE 3
726	Asp01G012200	0.215224	0.553279	non-significant	-0.047494	0.881605	non-significant	-0.354498	0.366104	non-significant	0.052722	0.846315	non-significant	0.0485333	0.867504	non-significant	-0.24716	0.497684	non-significant
727	Asp01G012220	0	1	non-significant	5.34336	0.0174569	up-regulated	2.41197	0.572983	non-significant	0.581684	0.488531	non-significant	0.70831	0.418731	non-significant	-1.51126	0.246864	non-significant		Serine/threonine-protein kinase HT1
728	Asp01G012230	0.571383	0.751839	non-significant	1.0315	0.426869	non-significant	1.1707	0.460457	non-significant	-0.98082	0.440866	non-significant	0.998971	0.261831	non-significant	0.726218	0.569543	non-significant		Kinesin light chain
729	Asp01G012250	0.190627	0.602052	non-significant	-0.191133	0.546471	non-significant	0.256226	0.503887	non-significant	-0.0985383	0.725824	non-significant	-0.405675	0.157545	non-significant	0.336319	0.32796	non-significant		Peroxisomal membrane protein PEX14
730	Asp01G012260	-0.18497	0.597859	non-significant	-0.514357	0.102865	non-significant	-0.309293	0.378888	non-significant	-0.230534	0.396538	non-significant	-0.398789	0.162578	non-significant	-0.0268945	0.936614	non-significant		1-deoxy-D-xylulose-5-phosphate reductoisomerase
731	Asp01G012290	0.426016	0.298763	non-significant	0.602228	0.0978747	non-significant	0.209738	0.594987	non-significant	0.140455	0.632699	non-significant	0.140658	0.634684	non-significant	-0.190893	0.579196	non-significant		U3 small nucleolar RNA-associated protein 13 C-terminal domain-containing protein
732	Asp01G012300	0.225967	0.689723	non-significant	0.242673	0.610955	non-significant	0.323987	0.568563	non-significant	-0.274808	0.613254	non-significant	0.265711	0.606602	non-significant	-0.223154	0.734202	non-significant		Inositol-tetrakisphosphate 1-kinase
733	Asp01G012340	0.466977	0.333884	non-significant	0.447776	0.301671	non-significant	0.107428	0.824345	non-significant	0.0574991	0.87229	non-significant	0.192514	0.585197	non-significant	-0.212484	0.638285	non-significant		GDSL-LIKE LIPASE/ACYLHYDROLASE FAMILY PROTEIN EXPRESSED
734	Asp01G012370	-0.00319821	0.994158	non-significant	-0.298702	0.404459	non-significant	0.953052	0.0150742	non-significant	0.0379829	0.898711	non-significant	-0.354438	0.245234	non-significant	0.763776	0.0276015	non-significant		SKP1/ASK-interacting protein 16
735	Asp01G012380	-0.665187	0.463786	non-significant	-0.664247	0.439006	non-significant	-1.96403	0.0362616	down-regulated	-0.683899	0.29429	non-significant	-0.243577	0.698189	non-significant	-1.35629	0.0971348	non-significant		UDP-N-acetylglucosamine--N-acetylmuramyl-pyrophosphoryl-undecaprenol N-acetylglucosamine transferase isoform 3
736	Asp01G012390	0.466677	0.234843	non-significant	0.603531	0.0820726	non-significant	-0.317138	0.411124	non-significant	0.164902	0.581576	non-significant	0.168141	0.562883	non-significant	-0.445298	0.193559	non-significant		U3 small nucleolar ribonucleoprotein protein MPP10
737	Asp01G012410	-0.275237	0.744885	non-significant	0.415696	0.566889	non-significant	-1.14657	0.165484	non-significant	-0.171795	0.754027	non-significant	0.116249	0.820166	non-significant	-0.962424	0.207499	non-significant		Wall-associated receptor kinase galacturonan-binding domain-containing protein
738	Asp01G012420	-1.25592	0.0820981	non-significant	-0.510105	0.414986	non-significant	-0.935837	0.196627	non-significant	-0.50556	0.391424	non-significant	0.0525147	0.930426	non-significant	0.195891	0.785457	non-significant		Cysteine-rich receptor-like protein kinase 42
739	Asp01G012430	-2.85507	0.00520097	down-regulated	-3.25264	0.000820911	down-regulated	-0.0364956	0.976628	non-significant	0.103114	0.923684	non-significant	-0.0398934	1	non-significant	-0.582285	0.581499	non-significant		LRR receptor-like serine/threonine-protein kinase GSO1
740	Asp01G012440	-0.283779	0.829727	non-significant	-1.5749	0.326462	non-significant	0.902507	0.346376	non-significant	-0.44744	0.493861	non-significant	-10.8182	8.71e-18	down-regulated	0.159879	0.841092	non-significant		Zinc finger BED domain-containing protein ricesleeper 1-like (Fragment)
741	Asp01G012480	0.122026	0.812569	non-significant	0.403419	0.380342	non-significant	0.42558	0.376915	non-significant	0.193133	0.627083	non-significant	0.539347	0.192371	non-significant	0.452475	0.341132	non-significant		apyrase
742	Asp01G012490	-0.0874278	0.846797	non-significant	-0.0599997	0.885211	non-significant	0.821933	0.0470576	non-significant	0.110449	0.757727	non-significant	0.17438	0.648342	non-significant	0.764589	0.0628626	non-significant		SOUL heme-binding protein
743	Asp01G012520	-0.304471	0.691592	non-significant	0.637677	0.244021	non-significant	-0.681336	0.289652	non-significant	0.419998	0.34305	non-significant	0.104296	0.812403	non-significant	-0.381814	0.483222	non-significant		Neprosin domain-containing protein
744	Asp01G012530	0.320495	0.536468	non-significant	0.395466	0.394524	non-significant	0.0580719	0.911303	non-significant	0.256757	0.527357	non-significant	0.658802	0.100607	non-significant	-0.103348	0.8431	non-significant		Kinetochore protein SPC25
745	Asp01G012560	0.293605	0.538453	non-significant	-0.0679943	0.876729	non-significant	-0.306478	0.52797	non-significant	0.00328535	0.99448	non-significant	-0.162747	0.677643	non-significant	-0.582277	0.241211	non-significant		FKBP12-interacting protein of 37 kDa
746	Asp01G012570	-4.12055	0.00653611	down-regulated	-1.92871	0.104535	non-significant	-2.97615	0.0144919	down-regulated	-1.76723	0.0513436	non-significant	-1.27038	0.186458	non-significant	-4.67505	0.000590081	down-regulated		galactinol--sucrose galactosyltransferase
747	Asp01G012590	-1.13729	0.163236	non-significant	0.147457	0.854591	non-significant	-2.44369	0.00489333	down-regulated	-0.39823	0.452444	non-significant	0.0713165	0.904001	non-significant	-1.28386	0.0591143	non-significant		1-aminocyclopropane-1-carboxylate synthase
748	Asp01G012610	3.55224	0.236902	non-significant	1.94238	1	non-significant	2.38326	0.572757	non-significant	1.35636	0.58926	non-significant	2.06033	0.251985	non-significant	3.36839	0.0622743	non-significant		Oleosin
749	Asp01G012620	0	1	non-significant	-5.13e-15	1	non-significant	2.41197	0.572961	non-significant	0.29419	0.72944	non-significant	-0.222247	0.827478	non-significant	0.0855379	0.976215	non-significant	LBD	Elongated petiolule 1
750	Asp01G012640	-0.214378	0.75334	non-significant	-0.632938	0.316215	non-significant	-0.126362	0.847265	non-significant	0.478782	0.376864	non-significant	0.353942	0.531172	non-significant	0.554825	0.403631	non-significant		PABS domain-containing protein
751	Asp01G012660	-0.0501675	0.895236	non-significant	-0.182734	0.59953	non-significant	0.809188	0.0369078	non-significant	-0.211161	0.440733	non-significant	-0.276563	0.337835	non-significant	0.382532	0.259215	non-significant
752	Asp01G012670	-1.99041	0.00279551	down-regulated	-0.572754	0.288729	non-significant	-2.53475	0.000452522	down-regulated	0.283239	0.607184	non-significant	1.13544	0.0205526	up-regulated	1.65	0.00313658	up-regulated		Phosphoinositide phospholipase C
753	Asp01G012690	0.0224512	1	non-significant	2.52292	0.00387815	up-regulated	0.364193	0.717952	non-significant	1.43198	0.0333206	up-regulated	0.822548	0.225493	non-significant	2.11957	0.0548158	non-significant	MYB	Transcription factor MYB86
754	Asp01G012700	0.760077	0.224648	non-significant	0.758789	0.177364	non-significant	-0.421263	0.524485	non-significant	-0.289852	0.585846	non-significant	-0.197738	0.738563	non-significant	-0.57753	0.352954	non-significant		ARM REPEAT PROTEIN INTERACTING WITH like
755	Asp01G012710	0.250374	0.501525	non-significant	0.40933	0.215855	non-significant	-1.15604	0.00287869	down-regulated	-0.0926277	0.738545	non-significant	0.114738	0.696448	non-significant	-0.763254	0.0354812	non-significant
756	Asp01G012730	-0.102385	0.868891	non-significant	-0.287567	0.600115	non-significant	0.548196	0.326184	non-significant	0.397925	0.328601	non-significant	0.254854	0.578117	non-significant	2.08536	2.26e-06	up-regulated		Ferric reduction oxidase 8, mitochondrial
757	Asp01G012740	0.116656	0.798424	non-significant	0.0369035	0.928881	non-significant	0.671703	0.102436	non-significant	0.397004	0.259982	non-significant	0.44094	0.20711	non-significant	0.926361	0.0261407	non-significant		non-specific serine/threonine protein kinase
758	Asp01G012750	-2.65433	0.000504141	down-regulated	-1.68473	0.0123835	down-regulated	-1.36172	0.0432135	down-regulated	-0.140236	0.796814	non-significant	0.452902	0.377925	non-significant	1.34044	0.0444094	up-regulated		PB1 domain-containing protein
759	Asp01G012760	0.126408	0.804636	non-significant	0.399175	0.351519	non-significant	-0.184516	0.71264	non-significant	0.257154	0.520199	non-significant	0.623799	0.0994864	non-significant	0.125657	0.793951	non-significant		Plant intracellular Ras-group-related LRR protein 9
760	Asp01G012780	-0.617423	0.123641	non-significant	-0.320673	0.376708	non-significant	0.458458	0.269688	non-significant	0.0662637	0.829435	non-significant	0.211913	0.51534	non-significant	0.395153	0.291648	non-significant		Putative PB1 domain, Zinc finger, ZZ-type, Next to BRCA1, central domain-containing protein
761	Asp01G012810	-0.00220365	0.998144	non-significant	0.400439	0.398768	non-significant	0.837834	0.0963498	non-significant	-0.214628	0.540835	non-significant	-0.0264671	0.940337	non-significant	0.112028	0.787962	non-significant		PPR containing plant protein
762	Asp01G012840	-0.725268	0.408466	non-significant	-0.359423	0.556858	non-significant	1.13533	0.0529886	non-significant	-0.0906376	0.8844	non-significant	-0.89337	0.118649	non-significant	0.673904	0.215877	non-significant		DUF868 domain-containing protein
763	Asp01G012860	0.0453616	0.905795	non-significant	-0.336141	0.326652	non-significant	-0.700646	0.0810589	non-significant	-0.309512	0.376495	non-significant	-0.423109	0.248865	non-significant	0.0134998	0.974162	non-significant		High-affinity nitrate transporter
764	Asp01G012870	-1.07773	0.0422565	down-regulated	-0.539719	0.239447	non-significant	-0.139249	0.767884	non-significant	-1.05347	0.00356029	down-regulated	-0.770789	0.125408	non-significant	-0.815695	0.0459599	non-significant		Manganese-dependent ADP-ribose/CDP-alcohol diphosphatase
765	Asp01G012880	0.331836	0.344057	non-significant	0.315364	0.312654	non-significant	0.523801	0.148052	non-significant	0.172222	0.535863	non-significant	-0.00682622	0.9817	non-significant	0.136629	0.712385	non-significant
766	Asp01G012890	-0.388904	0.349951	non-significant	-0.537872	0.103925	non-significant	0.495568	0.196403	non-significant	-0.119876	0.713167	non-significant	-0.73936	0.0285815	non-significant	0.279166	0.44232	non-significant
767	Asp01G012910	-0.578633	0.294667	non-significant	-1.51046	0.00343515	down-regulated	0.897013	0.0808084	non-significant	-0.426958	0.55616	non-significant	-2.09989	0.00408959	down-regulated	1.70151	0.0135734	up-regulated		p450 domain-containing protein (Fragment)
768	Asp01G012940	-0.110822	0.772762	non-significant	-0.13389	0.691161	non-significant	0.549181	0.146889	non-significant	0.0531645	0.850763	non-significant	-0.455351	0.119498	non-significant	0.223956	0.549998	non-significant		28 kDa ribonucleoprotein, chloroplastic-like
769	Asp01G012950	-0.187393	0.68297	non-significant	-0.25572	0.524457	non-significant	0.695557	0.07863	non-significant	-0.0248581	0.944617	non-significant	0.105402	0.764894	non-significant	0.760288	0.0505533	non-significant
770	Asp01G012960	-0.474388	0.437778	non-significant	-0.0759303	0.888032	non-significant	0.522349	0.344295	non-significant	-0.472817	0.317032	non-significant	-0.230929	0.614042	non-significant	0.270535	0.618863	non-significant
771	Asp01G012970	-5.18113	0.000774621	down-regulated	-2.56808	0.0178564	down-regulated	-5.06714	0.000345821	down-regulated	-0.000519508	1	non-significant	-0.613975	0.766886	non-significant	-2.04205	0.270129	non-significant		F-box/WD repeat-containing protein lin-23
772	Asp01G012980	0.248352	0.650899	non-significant	-0.11743	0.816851	non-significant	0.711926	0.164285	non-significant	0.226549	0.628763	non-significant	-0.0693864	0.886382	non-significant	0.530793	0.329967	non-significant		Autophagy-related protein 16 domain-containing protein
773	Asp01G012990	-2.00094	0.0246498	down-regulated	-0.0715811	0.927662	non-significant	-5.03845	0.0001455	down-regulated	-1.823	0.00206343	down-regulated	-1.1556	0.0516894	non-significant	-5.7397	3.93e-09	down-regulated		Vignain
774	Asp01G013010	-0.800987	0.302797	non-significant	0.33797	0.559198	non-significant	-0.730862	0.23352	non-significant	1.19637	0.0122622	up-regulated	1.11374	0.0211675	up-regulated	0.45407	0.549119	non-significant		Pectate lyase
775	Asp01G013020	-0.195591	0.786775	non-significant	0.183268	0.775875	non-significant	0.910137	0.150905	non-significant	0.52773	0.154081	non-significant	0.780815	0.0348531	non-significant	0.513434	0.266337	non-significant		AAA+ ATPase domain-containing protein
776	Asp01G013030	0.100131	0.812629	non-significant	0.037596	0.924149	non-significant	0.579334	0.180505	non-significant	0.598579	0.0370725	non-significant	0.761853	0.0145279	non-significant	0.530236	0.134433	non-significant		MA3 DOMAIN-CONTAINING TRANSLATION REGULATORY FACTOR 1
777	Asp01G013040	-0.322235	0.501377	non-significant	0.547272	0.167909	non-significant	0.476016	0.278247	non-significant	0.61064	0.0434283	non-significant	0.868245	0.00522291	non-significant	0.151563	0.702707	non-significant	C2H2	Lysine-specific demethylase REF6
778	Asp01G013050	-0.528848	0.202147	non-significant	-0.236742	0.530379	non-significant	-0.641905	0.119255	non-significant	0.0879245	0.748887	non-significant	0.0756133	0.790601	non-significant	-0.403151	0.235386	non-significant	C3H	Zinc finger CCCH domain-containing protein 43
779	Asp01G013060	-2.18023	0.159287	non-significant	-3.40058	0.0286841	down-regulated	-3.32572	0.0509006	non-significant	-0.661235	0.715268	non-significant	-1.07933	0.491863	non-significant	-1.82259	0.372354	non-significant		RPM1-interacting protein 4-like
780	Asp01G013070	1.75301	0.260546	non-significant	0.588331	0.615662	non-significant	5.11605	0.000357938	up-regulated	1.1234	0.00385809	up-regulated	0.869004	0.0310587	non-significant	0.243616	0.598651	non-significant		SEED FATTY ACID REDUCER 4
781	Asp01G013090	0.412053	0.405237	non-significant	-0.0702281	0.875411	non-significant	0.589214	0.195021	non-significant	-0.129612	0.729291	non-significant	-0.197555	0.595134	non-significant	0.359555	0.416085	non-significant		Zinc finger protein
782	Asp01G013100	-1.3327	0.0530991	non-significant	-1.97666	0.00280148	down-regulated	0.0635468	0.920208	non-significant	-0.166895	0.80549	non-significant	-0.42518	0.535836	non-significant	0.9066	0.206792	non-significant
783	Asp01G013110	0.213593	0.560717	non-significant	0.190099	0.563772	non-significant	-0.0679332	0.858959	non-significant	-0.0437621	0.872152	non-significant	0.166558	0.556018	non-significant	-0.198175	0.567048	non-significant		26S proteasome non-ATPase regulatory subunit 6 homolog
784	Asp01G013120	-0.204908	0.722875	non-significant	-0.0622428	0.902957	non-significant	0.241955	0.667484	non-significant	0.0989908	0.787899	non-significant	-0.117531	0.753382	non-significant	0.677601	0.1515	non-significant		Protein ACTIVITY OF BC1 COMPLEX kinase, chloroplastic
785	Asp01G013150	-0.59493	0.477756	non-significant	-0.691013	0.388253	non-significant	-2.09642	0.00273041	down-regulated	-0.821725	0.239869	non-significant	-0.0588455	0.945998	non-significant	-0.973717	0.242531	non-significant	GRAS	DELLA protein RGL1
786	Asp01G013180	0.00427264	0.991656	non-significant	-0.0247903	0.945283	non-significant	0.696366	0.109988	non-significant	-0.250086	0.349647	non-significant	-0.450557	0.112909	non-significant	0.140322	0.704636	non-significant		Glyceraldehyde-3-phosphate dehydrogenase
787	Asp01G013190	-0.380168	0.821979	non-significant	-1.54658	0.273331	non-significant	1.2591	0.282552	non-significant	0.647857	0.836064	non-significant	0.557571	0.846243	non-significant	2.13896	0.200539	non-significant		Lysine histidine transporter 1
788	Asp01G013220	0.0853742	0.894263	non-significant	0.00453378	0.994047	non-significant	0.46364	0.344659	non-significant	-0.10711	0.843322	non-significant	-0.268944	0.56734	non-significant	0.403761	0.470701	non-significant		von willebrand factor A domain protein
789	Asp01G013230	-0.182841	0.785216	non-significant	-1.10094	0.056907	non-significant	2.90423	1.86e-06	up-regulated	-1.03375	0.0366217	down-regulated	-1.71289	0.000785392	down-regulated	1.03788	0.0488349	up-regulated		Malate synthase
790	Asp01G013260	-0.0766969	0.841224	non-significant	-0.0648628	0.85036	non-significant	-1.03601	0.0113829	down-regulated	0.113831	0.672919	non-significant	0.0926647	0.746264	non-significant	-0.410929	0.238072	non-significant		cyclin-dependent kinase
791	Asp01G013280	0.177392	0.624665	non-significant	0.215766	0.49641	non-significant	-0.330769	0.385777	non-significant	0.00672427	0.98088	non-significant	-0.0535871	0.850447	non-significant	-0.424423	0.221403	non-significant
792	Asp01G013290	-0.862919	0.297801	non-significant	-0.432155	0.558127	non-significant	0.884401	0.261547	non-significant	-0.102834	0.922853	non-significant	-0.590304	0.510478	non-significant	0.928232	0.359567	non-significant		Protein ROOT INITIATION DEFECTIVE 3-like
793	Asp01G013310	-0.301881	0.497036	non-significant	-0.202677	0.59495	non-significant	0.558508	0.161404	non-significant	-0.0973227	0.742691	non-significant	-0.157294	0.614754	non-significant	0.373234	0.287537	non-significant		argininosuccinate synthase
794	Asp01G013320	0.0667227	0.957109	non-significant	0.603604	0.489306	non-significant	-2.62491	0.0278407	down-regulated	0.310076	0.692367	non-significant	0.388022	0.633759	non-significant	-1.24289	0.152029	non-significant		Putative F-box domain, FBD domain, leucine-rich repeat domain, L domain-containing protein
795	Asp01G013330	-0.994375	0.061927	non-significant	-1.14898	0.0312467	down-regulated	-2.05944	0.00136055	down-regulated	-0.273342	0.39568	non-significant	-0.442696	0.237187	non-significant	-1.06072	0.013971	down-regulated		Probable calcium-binding protein CML41
796	Asp01G013340	-0.353474	0.478118	non-significant	0.155022	0.708863	non-significant	-0.264817	0.603323	non-significant	0.740635	0.0738089	non-significant	1.06803	0.00638342	up-regulated	0.376406	0.45435	non-significant		Uridine kinase
797	Asp01G013350	0.532207	0.155387	non-significant	0.645334	0.0522634	non-significant	0.30273	0.411328	non-significant	0.221982	0.425799	non-significant	0.466957	0.103767	non-significant	-0.159683	0.641735	non-significant
798	Asp01G013370	0.413896	0.3945	non-significant	0.545828	0.200225	non-significant	0.784045	0.0810535	non-significant	0.125674	0.721568	non-significant	0.106	0.769515	non-significant	0.447448	0.287522	non-significant		SWI/SNF complex component SNF12 homolog
799	Asp01G013390	-0.640379	0.137086	non-significant	-0.463379	0.229001	non-significant	0.439316	0.280854	non-significant	0.476015	0.158745	non-significant	1.10157	0.00634818	up-regulated	0.831657	0.0353792	non-significant		SNF1-related protein kinase regulatory subunit gamma-1
800	Asp01G013400	0.130764	0.730105	non-significant	0.102733	0.755747	non-significant	-0.660109	0.0880942	non-significant	0.074167	0.797721	non-significant	0.480436	0.107874	non-significant	-0.316023	0.373745	non-significant		Exocyst subunit Exo70 family protein (Fragment)
801	Asp01G013410	-0.491452	0.211054	non-significant	-1.03837	0.00225433	down-regulated	-0.686671	0.196295	non-significant	-0.552606	0.0413497	non-significant	-0.810582	0.00544467	non-significant	0.0243341	0.951605	non-significant
802	Asp01G013420	0.80198	0.420553	non-significant	0.00367841	1	non-significant	-3.52192	0.00114824	down-regulated	-0.19894	0.808211	non-significant	-0.195612	0.815167	non-significant	-1.23014	0.16269	non-significant		Subtilisin-like protease
803	Asp01G013430	0.322186	0.488859	non-significant	-0.104905	0.802831	non-significant	0.90265	0.019244	non-significant	0.811757	0.0127482	non-significant	0.11655	0.734663	non-significant	1.14191	0.00115568	up-regulated		ATP synthase delta chain, chloroplastic
804	Asp01G013440	0.189546	0.723961	non-significant	-1.28287	0.00696668	down-regulated	-1.27364	0.0182382	down-regulated	0.632979	0.188135	non-significant	0.308289	0.535252	non-significant	-0.386532	0.562149	non-significant		Zinc finger protein
805	Asp01G013480	-1.38622	0.0600573	non-significant	-0.148681	0.820253	non-significant	-0.999503	0.20514	non-significant	0.682082	0.139485	non-significant	0.934509	0.0435241	non-significant	-0.144456	0.840748	non-significant		Protein SHOOT GRAVITROPISM 5
806	Asp01G013490	-0.104368	0.923226	non-significant	1.93748	0.0160403	up-regulated	1.7549	0.0466623	up-regulated	0.96411	0.197231	non-significant	1.39749	0.067164	non-significant	0.727438	0.395192	non-significant		Glucuronoxylan 4-O-methyltransferase 1
807	Asp01G013530	0.378195	0.378014	non-significant	0.335624	0.368072	non-significant	0.494311	0.239645	non-significant	0.143051	0.674549	non-significant	0.184186	0.598372	non-significant	-0.181762	0.66977	non-significant		Replication factor C subunit 2
808	Asp01G013550	-0.0969327	0.834787	non-significant	0.160632	0.691345	non-significant	0.575995	0.158783	non-significant	-0.180814	0.590714	non-significant	-0.179545	0.612142	non-significant	0.284393	0.472067	non-significant
809	Asp01G013560	0.202406	0.593035	non-significant	0.206221	0.537563	non-significant	0.322234	0.372804	non-significant	-0.0217732	0.940699	non-significant	0.00937959	0.975479	non-significant	0.0742723	0.828354	non-significant		UBX domain-containing protein
810	Asp01G013570	-0.717907	0.427253	non-significant	0.411263	0.530248	non-significant	0.450044	0.572485	non-significant	0.146931	0.799077	non-significant	0.449205	0.421928	non-significant	-0.796785	0.241538	non-significant	GRAS	Scarecrow-like protein 28
811	Asp01G013590	-0.427161	0.306665	non-significant	-0.399931	0.292848	non-significant	-2.00652	4.86e-06	down-regulated	0.0768981	0.790771	non-significant	0.0638613	0.83053	non-significant	-0.792792	0.023956	non-significant		Phloem protein 2-A12
812	Asp01G013600	0.339503	0.381278	non-significant	0.392705	0.2514	non-significant	-0.255841	0.506775	non-significant	-0.0754805	0.805799	non-significant	0.17939	0.545596	non-significant	-0.696487	0.0591419	non-significant		Lysophospholipid acyltransferase 1
813	Asp01G013610	1.23765	0.00366017	up-regulated	1.7359	4.72e-06	up-regulated	-2.34328	1.25e-05	down-regulated	-0.647718	0.0363791	non-significant	-0.10313	0.756657	non-significant	-2.2562	3.11e-06	down-regulated		BAG family molecular chaperone regulator 1
814	Asp01G013620	0.312634	0.404451	non-significant	-0.0609811	0.851612	non-significant	-6.48594	3.49e-13	down-regulated	-0.524126	0.21931	non-significant	-0.496602	0.145583	non-significant	-3.28915	0.000153447	down-regulated		Protein DETOXIFICATION
815	Asp01G013650	0.471794	0.394016	non-significant	1.38832	0.00689498	up-regulated	-3.49597	7.81e-08	down-regulated	-0.160643	0.627516	non-significant	0.736464	0.0234296	non-significant	-1.52726	0.000306808	down-regulated	ERF	Ethylene-responsive transcription factor
816	Asp01G013660	0.838304	0.0341829	non-significant	0.594023	0.0905577	non-significant	-1.60969	0.00366626	down-regulated	-0.432901	0.189784	non-significant	-0.105451	0.744676	non-significant	-1.43852	0.000109516	down-regulated	ERF	C-repeat/dehydration-responsive element-binding factor 2
817	Asp01G013680	1.29434	0.12565	non-significant	1.12148	0.0908318	non-significant	1.17026	0.12814	non-significant	0.701911	0.0424188	non-significant	0.586269	0.0779518	non-significant	0.509236	0.202858	non-significant		Protein HOTHEAD Protein ADHESION OF CALYX EDGES
818	Asp01G013690	-0.00204492	1	non-significant	0.229918	0.765903	non-significant	-0.474627	0.553293	non-significant	-0.136913	0.71851	non-significant	0.0620791	0.888147	non-significant	-1.37613	0.0210027	down-regulated		Molybdenum cofactor sulfurase
819	Asp01G013700	0.878162	0.0201959	non-significant	1.07741	0.00115858	up-regulated	-0.0745505	0.835887	non-significant	-0.109463	0.738292	non-significant	0.221158	0.47351	non-significant	-0.989332	0.00652205	non-significant		Hydroxymethylglutaryl-CoA synthase
820	Asp01G013720	-0.542001	0.536517	non-significant	0.936681	0.19005	non-significant	0.675215	0.401837	non-significant	1.43442	0.0214665	up-regulated	1.50985	0.0162572	up-regulated	1.12573	0.192789	non-significant	HB-other
821	Asp01G013730	-0.390211	0.483517	non-significant	-0.807739	0.158373	non-significant	-0.585005	0.370011	non-significant	0.11762	0.774577	non-significant	-0.00244876	0.995911	non-significant	-0.884897	0.281353	non-significant	MIKC_MADS	MADS-box protein AGL42
822	Asp01G013750	-0.624256	0.6347	non-significant	-2.46419	0.0340771	down-regulated	-1.78765	0.0836336	non-significant	0.538794	0.653603	non-significant	-3.85924	0.0187095	down-regulated	-0.49171	0.802678	non-significant
823	Asp01G013790	-0.130515	0.723363	non-significant	-0.146013	0.656398	non-significant	0.278195	0.481292	non-significant	-0.270966	0.320783	non-significant	-0.375229	0.194054	non-significant	-0.0417588	0.905745	non-significant		STI1 domain-containing protein
824	Asp01G013800	-0.0320602	0.974175	non-significant	0.227246	0.79512	non-significant	-1.35408	0.157746	non-significant	1.60957	0.0188924	up-regulated	1.37585	0.0380477	up-regulated	-0.274873	0.766639	non-significant	MYB	Myb-related transcription factor
825	Asp01G013820	0.490373	0.305346	non-significant	0.244345	0.578342	non-significant	0.745677	0.127825	non-significant	-0.0502632	0.88983	non-significant	0.0255049	0.943832	non-significant	0.048999	0.911558	non-significant		Coiled-coil-helix-coiled-coil-helix domain-containing protein 3
826	Asp01G013830	-0.475021	0.365202	non-significant	-0.190479	0.668155	non-significant	1.13109	0.00653975	up-regulated	-0.0788431	0.837853	non-significant	-0.428119	0.261321	non-significant	0.94426	0.0190576	non-significant		Flavonoid 3'-monooxygenase
827	Asp01G013840	0.189822	0.588156	non-significant	0.0501425	0.872993	non-significant	-0.0941721	0.789105	non-significant	0.139522	0.6287	non-significant	0.164093	0.595357	non-significant	0.0975426	0.77934	non-significant		Maspardin
828	Asp01G013850	-0.096511	0.80103	non-significant	0.316093	0.363951	non-significant	0.531652	0.191123	non-significant	-0.0448798	0.874097	non-significant	0.190584	0.522428	non-significant	0.112406	0.748402	non-significant
829	Asp01G013860	-0.647779	0.109256	non-significant	0.275553	0.489078	non-significant	-1.71615	1.85e-05	down-regulated	-0.021412	0.95602	non-significant	0.889133	0.0354031	non-significant	-0.456031	0.317505	non-significant		Probable leucine-rich repeat receptor-like protein kinase At5g63930
830	Asp01G013870	-1.71201	4.92e-05	down-regulated	-2.1287	1.15e-07	down-regulated	-2.78388	2.35e-08	down-regulated	-0.668414	0.0659682	non-significant	0.216596	0.589305	non-significant	-0.552803	0.212392	non-significant		Ankyrin repeat and KH domain-containing protein 1
831	Asp01G013910	0.194904	0.624957	non-significant	-0.00498492	0.988671	non-significant	-1.67869	6.28e-05	down-regulated	-0.415336	0.158877	non-significant	-0.294507	0.344789	non-significant	-1.30819	0.000477805	down-regulated		SNARE-interacting protein KEULE
832	Asp01G013920	-0.394634	0.618647	non-significant	1.02838	0.0818428	non-significant	0.768627	0.231633	non-significant	0.966318	0.0724245	non-significant	1.06806	0.038099	up-regulated	1.42722	0.0184317	up-regulated		DUF659 domain-containing protein
833	Asp01G013930	0.315749	0.455007	non-significant	0.883799	0.00874711	non-significant	0.434378	0.241829	non-significant	0.62488	0.0657467	non-significant	0.685419	0.0428602	non-significant	0.448276	0.215667	non-significant
834	Asp01G013950	0.0902909	0.834186	non-significant	-0.218732	0.574656	non-significant	-0.183135	0.661826	non-significant	0.0504624	0.888882	non-significant	-0.174576	0.633604	non-significant	0.0166475	0.970497	non-significant		Cornichon
835	Asp01G013960	0.156165	0.692019	non-significant	0.192885	0.580401	non-significant	0.359329	0.334833	non-significant	-0.0152094	0.956949	non-significant	-0.125106	0.671853	non-significant	0.142404	0.677902	non-significant		ATP-dependent Clp protease proteolytic subunit
836	Asp01G014010	-0.466983	0.441128	non-significant	-0.363784	0.496251	non-significant	0.166041	0.76228	non-significant	0.540948	0.654857	non-significant	1.03401	0.301075	non-significant	2.5389	0.0253114	up-regulated		AT-hook motif nuclear-localized protein
837	Asp01G014030	-0.514201	0.244896	non-significant	-0.093384	0.80593	non-significant	-2.15388	1.92e-06	down-regulated	0.0196912	0.944976	non-significant	0.100573	0.737807	non-significant	-1.1478	0.00117629	down-regulated		Transmembrane protein 64-like isoform X1
838	Asp01G014040	-0.451924	0.58474	non-significant	0.672119	0.33527	non-significant	-0.376917	0.600746	non-significant	0.739089	0.230978	non-significant	0.187038	0.769472	non-significant	0.905811	0.184	non-significant		Cell cycle regulated microtubule-associated protein
839	Asp01G014050	-1.44053	0.13823	non-significant	-0.415651	0.633587	non-significant	-2.67191	0.0163785	down-regulated	0.961242	0.155419	non-significant	0.86219	0.245323	non-significant	1.39557	0.0782269	non-significant
840	Asp01G014060	0.294751	0.633901	non-significant	0.436305	0.421934	non-significant	0.851786	0.139897	non-significant	0.184081	0.691851	non-significant	0.192919	0.677304	non-significant	0.919296	0.0811478	non-significant		Nudix hydrolase domain-containing protein
841	Asp01G014120	0.343802	0.582602	non-significant	1.11685	0.0315111	up-regulated	-1.43617	0.041583	down-regulated	0.567101	0.313159	non-significant	0.657088	0.249885	non-significant	-2.13154	0.0935248	non-significant		Plant invertase/pectin methylesterase inhibitor
842	Asp01G014130	-0.141981	0.720961	non-significant	-0.527291	0.153042	non-significant	1.09416	0.00840795	up-regulated	0.283856	0.366487	non-significant	-0.700562	0.0319072	non-significant	0.312193	0.451651	non-significant		Elongation factor G, chloroplastic
843	Asp01G014140	-0.999775	0.0361427	non-significant	-1.13905	0.00770416	down-regulated	0.341243	0.422907	non-significant	0.0242929	0.946402	non-significant	-0.271745	0.447088	non-significant	0.730122	0.0554743	non-significant
844	Asp01G014150	-0.409929	0.293159	non-significant	-0.591348	0.114067	non-significant	0.433199	0.311623	non-significant	0.397351	0.157618	non-significant	-0.145797	0.618769	non-significant	1.2522	0.00049526	up-regulated		Legumain prodomain domain-containing protein
845	Asp01G014160	-1.40493	0.307542	non-significant	-1.53554	0.210161	non-significant	-1.67416	0.242687	non-significant	-1.31239	0.310351	non-significant	-2.1743	0.0670342	non-significant	-2.41625	0.0806625	non-significant	NAC	NAC domain-containing protein
846	Asp01G014170	-4.12657	0.12571	non-significant	-0.747814	0.689077	non-significant	3.31924	0.0992314	non-significant	-0.253301	0.636886	non-significant	-0.561044	0.266231	non-significant	0.180298	0.754473	non-significant		Axial regulator YABBY 1-like
847	Asp01G014200	2.93281	0.00397703	up-regulated	1.07375	0.099066	non-significant	-0.0400516	0.960893	non-significant	-0.802509	0.100754	non-significant	-1.16207	0.0322982	down-regulated	-1.43203	0.0105313	down-regulated
848	Asp01G014230	0.0717045	0.929674	non-significant	-1.56653	0.0362249	down-regulated	-1.23858	0.177672	non-significant	0.338952	0.642671	non-significant	-0.585742	0.462447	non-significant	0.429392	0.60958	non-significant		adenine phosphoribosyltransferase
849	Asp01G014240	0.56689	0.428413	non-significant	-0.662	0.326643	non-significant	-1.5291	0.0544097	non-significant	-0.855961	0.13359	non-significant	-1.16181	0.0317259	down-regulated	-1.54891	0.0672471	non-significant		PARP catalytic domain-containing protein
850	Asp01G014250	0.445067	0.312883	non-significant	-0.259418	0.512596	non-significant	-0.439726	0.315675	non-significant	-0.0886995	0.800108	non-significant	-0.229285	0.52308	non-significant	-0.698166	0.104556	non-significant		Probable lipid phosphate phosphatase beta
851	Asp01G014270	0.0193803	0.957566	non-significant	0.303816	0.345429	non-significant	-0.818827	0.0296646	non-significant	-0.35473	0.275475	non-significant	-0.38486	0.272602	non-significant	-0.969463	0.0117166	non-significant		Oxysterol-binding protein- protein 2A
852	Asp01G014280	0.374118	0.749088	non-significant	0.937722	0.343719	non-significant	0.398695	0.678409	non-significant	0.505781	0.279196	non-significant	1.03794	0.0329241	up-regulated	0.0541955	0.930507	non-significant		Nitrate transporter
853	Asp01G014290	-1.76707	0.100533	non-significant	-1.23646	0.174167	non-significant	0.463274	0.608733	non-significant	-2.43445	0.0093585	down-regulated	-1.11879	0.114764	non-significant	2.07023	0.00733047	up-regulated		Bifunctional inhibitor/plant lipid transfer protein/seed storage helical domain-containing protein
854	Asp01G014300	-4.26841	5.2e-05	down-regulated	-2.28142	0.00934925	down-regulated	-1.45095	0.114333	non-significant	-2.98731	0.0177304	down-regulated	-2.06433	0.05244	non-significant	1.35883	0.263435	non-significant		14 kDa proline-rich protein DC2.15
855	Asp01G014310	0.0470609	0.957115	non-significant	-0.651767	0.343363	non-significant	0.594829	0.408705	non-significant	-0.177033	0.788084	non-significant	-0.0641045	0.863525	non-significant	2.24212	2.08e-05	up-regulated		Bifunctional inhibitor/plant lipid transfer protein/seed storage helical domain-containing protein
856	Asp01G014320	-1.23355	0.202304	non-significant	-2.70677	0.00250133	down-regulated	0.40502	0.647622	non-significant	-1.3731	0.0292377	down-regulated	-1.72125	0.0021875	down-regulated	1.1087	0.237731	non-significant		Bifunctional inhibitor/plant lipid transfer protein/seed storage helical domain-containing protein
857	Asp01G014330	-0.454567	0.498157	non-significant	-0.144734	0.764215	non-significant	-0.0593653	0.915109	non-significant	0.008836	0.983499	non-significant	0.766284	0.0181442	non-significant	1.44923	0.0271861	up-regulated		Bifunctional inhibitor/plant lipid transfer protein/seed storage helical domain-containing protein
858	Asp01G014340	-6.78094	0.00651545	down-regulated	-6.78973	0.00474347	down-regulated	-1.49859	0.330215	non-significant	2.07157	0.122587	non-significant	3.05214	0.00872195	up-regulated	3.84238	0.00305186	up-regulated		36.4 kDa proline-rich protein-like
859	Asp01G014350	-0.519356	0.626969	non-significant	-0.50688	0.51383	non-significant	1.02418	0.279103	non-significant	-1.02253	0.00673436	down-regulated	-0.216376	0.45928	non-significant	1.95593	0.0201489	up-regulated		14 kDa proline-rich protein DC2.15
860	Asp01G014370	0.281575	0.524664	non-significant	0.862257	0.0295942	non-significant	0.325871	0.425907	non-significant	-0.417859	0.23831	non-significant	0.153156	0.660825	non-significant	-0.639987	0.147678	non-significant
861	Asp01G014380	0.0294356	0.94544	non-significant	-0.0573519	0.882394	non-significant	-0.0810836	0.843407	non-significant	-0.226349	0.49475	non-significant	-0.556371	0.106204	non-significant	-0.27443	0.50034	non-significant		Putative ybaK/aminoacyl-tRNA synthetase-associated domain-containing protein
862	Asp01G014390	-0.0301666	0.939525	non-significant	-0.590836	0.0808029	non-significant	-0.473681	0.23236	non-significant	-0.151547	0.601651	non-significant	-0.23689	0.407418	non-significant	0.179382	0.609277	non-significant		Autophagy-related protein (Fragment)
863	Asp01G014410	-0.281281	0.588115	non-significant	-0.0609319	0.891882	non-significant	-0.0109871	0.982587	non-significant	0.0605303	0.896194	non-significant	0.471284	0.261936	non-significant	0.119535	0.82183	non-significant		V-type proton ATPase catalytic subunit A (Fragment)
864	Asp01G014420	-0.13632	0.711939	non-significant	-0.00585441	0.986824	non-significant	-0.608981	0.0982632	non-significant	-0.275328	0.323086	non-significant	-0.241978	0.416685	non-significant	-0.374735	0.274981	non-significant		Putative ATP-dependent RNA helicase DDX59
865	Asp01G014430	0.28969	0.503574	non-significant	-0.0814425	0.827152	non-significant	-0.98914	0.0209906	non-significant	-0.0241272	0.948599	non-significant	0.190022	0.589967	non-significant	-0.57949	0.1874	non-significant		CBF1-interacting co-repressor CIR N-terminal domain-containing protein
866	Asp01G014440	0.0500326	0.964037	non-significant	-1.39076	0.0952675	non-significant	-0.100365	0.924294	non-significant	-1.37553	0.169498	non-significant	-0.602224	0.47208	non-significant	1.1439	0.306919	non-significant		Putative heavy metal-associated domain, HMA
867	Asp01G014460	-0.912099	0.0944192	non-significant	-0.86066	0.0380749	non-significant	1.57313	0.000287565	up-regulated	-0.589153	0.149465	non-significant	-0.0183528	0.966109	non-significant	1.58264	0.000470081	up-regulated		Aspartic proteinase nepenthesin-1
868	Asp01G014470	0.0679678	0.858486	non-significant	-0.0939588	0.782374	non-significant	-0.508499	0.188577	non-significant	-0.0111949	0.972875	non-significant	-0.136605	0.641866	non-significant	-0.541896	0.114565	non-significant		Protein arginine N-methyltransferase
869	Asp01G014490	0.257421	0.550784	non-significant	-0.41028	0.216782	non-significant	-0.448004	0.274935	non-significant	-0.214065	0.463371	non-significant	-0.457402	0.112015	non-significant	-0.433915	0.220165	non-significant		Pre-mRNA-splicing factor Cwf15/Cwc15
870	Asp01G014500	-0.320995	0.383306	non-significant	-0.0660576	0.836619	non-significant	-1.10115	0.00846641	down-regulated	-0.22814	0.419425	non-significant	-0.0875043	0.767614	non-significant	-0.360178	0.314495	non-significant		Glucuronosyltransferase PGSIP8
871	Asp01G014520	0.454698	0.215218	non-significant	0.171215	0.598766	non-significant	0.334832	0.364825	non-significant	0.30172	0.293508	non-significant	0.215013	0.475022	non-significant	0.398379	0.255838	non-significant
872	Asp01G014530	-0.232412	0.609846	non-significant	-0.460848	0.262906	non-significant	-0.106176	0.804819	non-significant	-0.042307	0.898321	non-significant	-0.300934	0.379806	non-significant	0.110072	0.783271	non-significant		asparagine--tRNA ligase
873	Asp01G014550	0.24292	0.528724	non-significant	0.879554	0.0144783	non-significant	0.268297	0.478985	non-significant	0.262205	0.346683	non-significant	0.328863	0.269328	non-significant	-0.0965192	0.783052	non-significant
874	Asp01G014560	-0.508223	0.538668	non-significant	-1.26734	0.0959868	non-significant	1.15429	0.117461	non-significant	0.253626	0.662814	non-significant	0.467532	0.416469	non-significant	1.07461	0.111676	non-significant	C2H2	Cys2/His2 zinc-finger transcription factor
875	Asp01G014590	-0.297011	0.622309	non-significant	0.195017	0.697451	non-significant	0.818768	0.107321	non-significant	0.413013	0.303313	non-significant	0.376986	0.349786	non-significant	1.01102	0.0317605	up-regulated		O-fucosyltransferase 29
876	Asp01G014630	0.0384714	0.929611	non-significant	0.278331	0.462142	non-significant	0.202542	0.615761	non-significant	-0.0419381	0.894281	non-significant	0.128302	0.691981	non-significant	-0.209459	0.589103	non-significant		Transmembrane protein
877	Asp01G014650	0.110265	0.850856	non-significant	-0.116548	0.819962	non-significant	0.580925	0.287797	non-significant	-0.256794	0.513148	non-significant	-0.367317	0.366645	non-significant	0.153722	0.750065	non-significant		Inositol 2-dehydrogenase
878	Asp01G014680	0.834651	0.0370728	non-significant	0.403385	0.233298	non-significant	-0.215921	0.573036	non-significant	-0.101252	0.727599	non-significant	-0.120712	0.69739	non-significant	-0.645339	0.0826205	non-significant		Exostosin GT47 domain-containing protein
879	Asp01G014690	-2.38734	0.205327	non-significant	-3.58211	0.0584582	non-significant	1.07436	0.470217	non-significant	-3.33613	0.00687225	down-regulated	-1.08566	0.251674	non-significant	2.7025	0.0317473	up-regulated	MYB
880	Asp01G014700	-1.14948	0.0287157	down-regulated	-0.733264	0.0766731	non-significant	-1.36135	0.00270266	down-regulated	0.804044	0.096298	non-significant	0.657491	0.245691	non-significant	-0.688134	0.200913	non-significant		Sphingomyelin phosphodiesterase 4
881	Asp01G014710	1.88727	0.0141759	up-regulated	3.39213	6.38e-10	up-regulated	-2.14616	0.0282368	down-regulated	-0.186051	0.653391	non-significant	-0.0296869	0.94381	non-significant	-1.78167	0.00520519	down-regulated	ERF	Ethylene-responsive transcription factor ERF034
882	Asp01G014720	0.520554	0.16123	non-significant	0.587543	0.0791954	non-significant	0.131596	0.725042	non-significant	0.240727	0.390055	non-significant	0.347179	0.237692	non-significant	0.0682844	0.843053	non-significant
883	Asp01G014780	1.02833	0.0305337	up-regulated	0.982338	0.0213424	non-significant	0.144327	0.769381	non-significant	0.452048	0.193111	non-significant	0.587759	0.0902877	non-significant	-0.390904	0.391586	non-significant		Homeobox protein Hox-A3-like
884	Asp01G014810	-0.619878	0.230992	non-significant	-0.191226	0.652828	non-significant	-0.144542	0.769538	non-significant	0.336663	0.503768	non-significant	0.723179	0.151619	non-significant	-0.585699	0.314952	non-significant	HD-ZIP	Homeobox-leucine zipper protein HAT4-like
885	Asp01G014820	-1.4191	0.0270278	down-regulated	-1.01873	0.0783374	non-significant	-0.818738	0.15616	non-significant	0.249092	0.527628	non-significant	0.156116	0.718905	non-significant	-0.175624	0.728184	non-significant		Hydroxyproline-rich glycoprotein family protein
886	Asp01G014830	0.125505	0.735705	non-significant	-0.0558379	0.861117	non-significant	-0.46056	0.221901	non-significant	-0.0300485	0.912244	non-significant	0.0150696	0.958322	non-significant	-0.230562	0.504052	non-significant		Dual specificity protein phosphatase DSP8
887	Asp01G014840	0.217465	0.585906	non-significant	-0.0077577	0.983322	non-significant	-0.19277	0.643131	non-significant	-0.243457	0.425449	non-significant	-0.208582	0.546105	non-significant	-0.176719	0.649718	non-significant		PPPDE domain-containing protein
888	Asp01G014870	0.341513	0.467502	non-significant	-0.239537	0.50386	non-significant	0.533656	0.220573	non-significant	0.1378	0.721682	non-significant	-0.3399	0.389639	non-significant	0.597425	0.16694	non-significant	ERF	Ethylene-responsive transcription factor 5
889	Asp01G014880	0.300222	0.526601	non-significant	-0.578103	0.125465	non-significant	-1.43377	0.00315784	down-regulated	-0.609082	0.0453535	non-significant	-1.21915	0.000180047	down-regulated	-1.27862	0.000909983	down-regulated	ERF	Ethylene-responsive transcription factor 1A
890	Asp01G014910	-1.35359	0.00819115	down-regulated	-2.39726	1.63e-06	down-regulated	-3.09142	2.15e-08	down-regulated	-0.974827	0.0446253	non-significant	-0.585078	0.301001	non-significant	-1.16077	0.0265794	down-regulated		Glycerolipase A1
891	Asp01G014920	0.39332	0.585599	non-significant	-0.125162	0.852004	non-significant	-0.479041	0.50828	non-significant	0.140804	0.809655	non-significant	-0.209857	0.709707	non-significant	-0.55407	0.423517	non-significant		DYW domain-containing protein
892	Asp01G014950	0.52146	0.866481	non-significant	-0.925688	0.796321	non-significant	-0.217411	1	non-significant	-0.510232	0.848603	non-significant	-1.54155	0.370949	non-significant	1.44922	0.390279	non-significant		Major facilitator superfamily (MFS) profile domain-containing protein
893	Asp01G014970	-0.662992	0.304555	non-significant	-0.947422	0.113103	non-significant	0.215481	0.708805	non-significant	0.19249	0.708983	non-significant	-0.132215	0.796899	non-significant	1.05222	0.0710483	non-significant		Vesicle-associated protein 2-1 isoform X1
894	Asp01G014980	-0.252889	0.507916	non-significant	-0.439143	0.197162	non-significant	-0.623572	0.129199	non-significant	-0.113764	0.678035	non-significant	-0.182743	0.536493	non-significant	-0.24896	0.508247	non-significant		Bax inhibitor 1
895	Asp01G014990	-0.0881656	0.835444	non-significant	-0.666034	0.0912426	non-significant	1.10372	0.0037966	up-regulated	-0.34219	0.30922	non-significant	-0.847476	0.0146361	non-significant	0.509021	0.168139	non-significant	GATA	GATA transcription factor 26
896	Asp01G015030	0.695154	0.519769	non-significant	-1.07616	0.267004	non-significant	-1.27937	0.315844	non-significant	-1.91986	0.0656406	non-significant	-3.79594	0.000884305	down-regulated	-2.74485	0.0231854	down-regulated		Expansin-like EG45 domain-containing protein
897	Asp01G015040	-0.0017999	0.996931	non-significant	-0.156288	0.647822	non-significant	0.783785	0.0281074	non-significant	0.0145467	0.959057	non-significant	-0.335473	0.253029	non-significant	0.46516	0.173424	non-significant
898	Asp01G015050	-0.168823	0.7602	non-significant	-0.0224946	0.961094	non-significant	0.929499	0.0334955	non-significant	-0.140799	0.615017	non-significant	-0.274353	0.369058	non-significant	0.331592	0.342457	non-significant		Light-harvesting complex-like protein 3 isotype 1, chloroplastic
899	Asp01G015080	0.0653209	0.875778	non-significant	0.403021	0.256894	non-significant	-0.505608	0.204786	non-significant	0.101514	0.749161	non-significant	0.0859032	0.778504	non-significant	-0.374708	0.309481	non-significant
900	Asp01G015090	0.260615	0.606031	non-significant	0.455218	0.317877	non-significant	-0.177531	0.737839	non-significant	0.077477	0.817371	non-significant	0.0985391	0.771214	non-significant	0.278715	0.447807	non-significant
901	Asp01G015100	1.37282	0.238939	non-significant	0.321106	0.746251	non-significant	2.33522	0.0357507	up-regulated	1.92949	0.0267943	up-regulated	0.448441	0.64784	non-significant	2.55368	0.0423515	up-regulated		Cationic amino acid transporter C-terminal domain-containing protein
902	Asp01G015120	0.700268	0.055751	non-significant	1.08921	0.0007197	up-regulated	0.292526	0.435346	non-significant	-0.176677	0.55285	non-significant	0.157978	0.594951	non-significant	-0.510256	0.144021	non-significant		Calcineurin B-like protein 1
903	Asp01G015130	-0.208604	0.743579	non-significant	0.0617688	0.914131	non-significant	0.280512	0.644564	non-significant	-0.0438506	0.925217	non-significant	-0.405419	0.389976	non-significant	0.310735	0.59675	non-significant		Pentatricopeptide repeat-containing protein
904	Asp01G015140	0.230997	0.578946	non-significant	-0.372476	0.316811	non-significant	0.577941	0.130409	non-significant	0.235084	0.477237	non-significant	-0.0574137	0.866519	non-significant	0.675755	0.0765802	non-significant		Coiled-coil domain-containing protein 97
905	Asp01G015160	-0.520097	0.317776	non-significant	-1.33388	0.013055	down-regulated	0.778879	0.082297	non-significant	1.45536	0.0079427	up-regulated	1.49571	0.00330239	up-regulated	1.44408	0.00872661	up-regulated		Histone H3 K4-specific methyltransferase SET7/9 family protein
906	Asp01G015170	0.0144061	0.968108	non-significant	0.0990931	0.752203	non-significant	0.00731911	0.984411	non-significant	0.0647814	0.809566	non-significant	0.0575904	0.839368	non-significant	0.0186348	0.956261	non-significant		Casein kinase II subunit beta
907	Asp01G015180	-0.0210122	0.953861	non-significant	0.174813	0.585074	non-significant	0.0351253	0.925779	non-significant	0.0533337	0.843662	non-significant	0.192752	0.50032	non-significant	-0.141256	0.680811	non-significant
908	Asp01G015200	0.300332	0.510745	non-significant	0.956688	0.00862594	non-significant	-0.364693	0.370062	non-significant	0.161941	0.633026	non-significant	0.351604	0.254982	non-significant	-0.745822	0.0449126	non-significant		Novel plant SNARE 11
909	Asp01G015210	-0.204696	0.587361	non-significant	-0.56993	0.0843194	non-significant	-1.16466	0.00251909	down-regulated	-0.552878	0.0526365	non-significant	-0.542369	0.130546	non-significant	-0.543016	0.115483	non-significant		Probable serine/threonine-protein kinase PBL19
910	Asp01G015230	-0.411708	0.298238	non-significant	-0.647893	0.093256	non-significant	-2.31807	1.22e-07	down-regulated	0.0278987	0.933616	non-significant	0.525447	0.173645	non-significant	-1.15133	0.00137419	down-regulated
911	Asp01G015240	0.231275	0.541187	non-significant	0.817467	0.0196443	non-significant	-0.059819	0.87911	non-significant	0.120006	0.721024	non-significant	0.576021	0.113118	non-significant	-0.355418	0.380117	non-significant		Poly(U)-specific endoribonuclease-A
912	Asp01G015250	0.2434	0.580619	non-significant	-0.0196427	0.960908	non-significant	-0.431658	0.331419	non-significant	-0.0294543	0.933788	non-significant	0.0891493	0.800033	non-significant	-0.26312	0.555538	non-significant		Electron carrier/iron ion-binding protein
913	Asp01G015260	-0.382939	0.340099	non-significant	-0.16406	0.639769	non-significant	-1.33533	0.00148899	down-regulated	-0.602197	0.0360664	non-significant	-0.294827	0.326073	non-significant	-0.908318	0.0109552	non-significant		Ubiquitin-protein ligase
914	Asp01G015270	-1.36989	0.0360011	down-regulated	0.159496	0.800083	non-significant	-0.217964	0.729267	non-significant	0.854414	0.0178555	non-significant	1.51104	6.44e-05	up-regulated	0.686253	0.120264	non-significant		Putative Zf-FLZ domain, Zinc finger, NHR/GATA-type
915	Asp01G015280	0.541754	0.190509	non-significant	0.277567	0.385635	non-significant	-0.93807	0.0147424	non-significant	-0.546944	0.0608049	non-significant	-0.397158	0.193961	non-significant	-1.11754	0.00563814	down-regulated		Lon protease homolog 2, peroxisomal
916	Asp01G015300	-3.59943	0.27271	non-significant	-1.71585	0.538514	non-significant	-3.99338	0.187101	non-significant	0.75726	0.602329	non-significant	1.4493	0.344703	non-significant	2.5615	0.11107	non-significant		Pectinesterase inhibitor domain-containing protein
917	Asp01G015310	-0.106135	0.779621	non-significant	0.0269661	0.935541	non-significant	0.13494	0.708935	non-significant	-0.135986	0.641564	non-significant	-0.0123338	0.967699	non-significant	0.0269112	0.939032	non-significant		Putative small GTPase superfamily, P-loop containing nucleoside triphosphate hydrolase
918	Asp01G015320	-0.12468	0.82702	non-significant	0.217567	0.659445	non-significant	0.168343	0.758583	non-significant	-0.0357639	0.934023	non-significant	-0.126827	0.767631	non-significant	-0.0783439	0.880278	non-significant		Chlororespiratory reduction 4
919	Asp01G015360	1.2909	0.0517286	non-significant	0.195303	0.758474	non-significant	0.928293	0.15083	non-significant	0.174186	0.721875	non-significant	-0.350628	0.48025	non-significant	-1.195	0.0855237	non-significant		Probable purine permease
920	Asp01G015380	-0.800878	0.184249	non-significant	-0.338282	0.483676	non-significant	0.675641	0.16294	non-significant	0.0170892	0.959591	non-significant	0.429141	0.217979	non-significant	0.362904	0.353927	non-significant		Methyltransferase
921	Asp01G015400	-0.781263	0.0470883	non-significant	-1.08466	0.00232198	down-regulated	0.769375	0.0514678	non-significant	-0.397118	0.198027	non-significant	0.0433269	0.903873	non-significant	0.392501	0.27901	non-significant	G2-like	Two-component response regulator-like APRR2
922	Asp01G015430	-0.190065	0.599754	non-significant	-0.443884	0.164646	non-significant	0.273615	0.468097	non-significant	-0.228272	0.407197	non-significant	-0.520378	0.0796268	non-significant	-0.191303	0.584973	non-significant		Tobamovirus multiplication protein 2A
923	Asp01G015450	0.456754	0.293663	non-significant	0.300995	0.445492	non-significant	0.098896	0.816342	non-significant	-0.402564	0.258567	non-significant	-0.150013	0.69747	non-significant	-0.22085	0.602072	non-significant
924	Asp01G015500	0.449449	0.26366	non-significant	0.153919	0.663124	non-significant	0.0673197	0.86494	non-significant	0.14686	0.641023	non-significant	0.316188	0.31059	non-significant	-0.145884	0.694643	non-significant
925	Asp01G015510	-0.0204016	0.97278	non-significant	0.131694	0.798699	non-significant	1.02674	0.0400027	up-regulated	-0.0907648	0.811849	non-significant	-0.201329	0.598947	non-significant	0.730373	0.0834574	non-significant		Serine/threonine-protein kinase BSK2
926	Asp01G015530	0.148903	0.830591	non-significant	0.439609	0.470812	non-significant	1.48937	0.0140739	up-regulated	0.840615	0.0682661	non-significant	0.854704	0.0658188	non-significant	1.80766	0.000562391	up-regulated		Smr domain-containing protein
927	Asp01G015540	-0.12826	0.829318	non-significant	0.0270184	0.961575	non-significant	1.50894	0.00305993	up-regulated	0.540954	0.17471	non-significant	0.0225621	0.954887	non-significant	0.982788	0.0237463	non-significant		Poltergeist like 1
928	Asp01G015570	0	1	non-significant	-5.13e-15	1	non-significant	0	1	non-significant	-0.00152015	1	non-significant	1.83383	0.0302859	up-regulated	2.31554	0.0350659	up-regulated		Heavy metal-associated isoprenylated plant protein 20-like
929	Asp01G015590	-0.568659	0.472695	non-significant	-0.46028	0.52098	non-significant	-2.7682	0.000793505	down-regulated	-0.356195	0.531772	non-significant	-1.22841	0.0843253	non-significant	-0.989723	0.17204	non-significant	NAC	NAC domain-containing protein
930	Asp01G015600	1.61657	0.0816082	non-significant	0.95107	0.337149	non-significant	1.37242	0.12371	non-significant	1.35897	0.00928369	up-regulated	0.771635	0.150055	non-significant	1.82759	0.0107657	up-regulated		TLDc domain-containing protein
931	Asp01G015610	-1.37492	0.355164	non-significant	0.0767492	1	non-significant	-1.30683	0.295089	non-significant	0.88347	0.188187	non-significant	0.547391	0.403058	non-significant	1.47466	0.0448562	up-regulated
932	Asp01G015620	-0.117982	0.748261	non-significant	0.125523	0.69751	non-significant	0.556764	0.135672	non-significant	0.153423	0.56987	non-significant	0.247259	0.392795	non-significant	0.336967	0.323141	non-significant		MND1-interacting protein 1
933	Asp01G015630	0.269609	0.54758	non-significant	-0.0937332	0.8195	non-significant	0.298791	0.470151	non-significant	-0.0967547	0.776786	non-significant	-0.236586	0.490653	non-significant	0.104865	0.795278	non-significant		protein-tyrosine-phosphatase
934	Asp01G015660	3.24101	1.71e-05	up-regulated	1.21404	0.055686	non-significant	-1.25656	0.119966	non-significant	-0.293019	0.530161	non-significant	-0.724278	0.106046	non-significant	-1.76548	0.00316355	down-regulated		Seed maturation protein
935	Asp01G015670	0.52587	0.274499	non-significant	0.10351	0.807116	non-significant	0.0768026	0.868188	non-significant	-0.280257	0.443012	non-significant	-0.432547	0.247508	non-significant	-0.120277	0.778746	non-significant		AT-hook motif nuclear-localized protein
936	Asp01G015680	0.272765	0.543385	non-significant	-0.153123	0.684628	non-significant	-1.06513	0.0125599	down-regulated	-0.187577	0.581659	non-significant	-0.0705214	0.849847	non-significant	-0.0669545	0.875973	non-significant		PPC domain-containing protein
937	Asp01G015710	0.793129	0.142651	non-significant	-0.46161	0.340262	non-significant	-2.11519	0.000398837	down-regulated	-0.894253	0.0188988	non-significant	-1.79259	3.18e-06	down-regulated	-1.30727	0.00800758	down-regulated	bHLH	Basic helix loop helix (BHLH) DNA-binding family protein
938	Asp01G015720	-0.92493	0.32516	non-significant	0.452192	0.613507	non-significant	-0.902116	0.375067	non-significant	0.463858	0.517889	non-significant	0.124152	0.870678	non-significant	-0.264107	0.759119	non-significant	bHLH	Transcription factor bHLH25
939	Asp01G015740	0.459461	0.478032	non-significant	0.813141	0.239833	non-significant	-4.13311	2.99e-06	down-regulated	0.541025	0.323118	non-significant	0.172241	0.83406	non-significant	-3.73109	8.47e-06	down-regulated	bHLH	Basic helix-loop-helix transcription factor
940	Asp01G015750	2.76682	0.0226193	up-regulated	-0.930763	0.363032	non-significant	0.0273284	1	non-significant	1.19238	0.131764	non-significant	-1.61749	0.0920614	non-significant	-0.162797	0.913071	non-significant		Reverse transcriptase domain-containing protein
941	Asp01G015760	0.782243	0.262904	non-significant	1.73986	0.00128371	up-regulated	-1.6073	0.048598	down-regulated	1.73816	0.00495861	up-regulated	1.39185	0.0184467	up-regulated	-0.643951	0.406805	non-significant		Phosphotransferase
942	Asp01G015770	-1.1521	0.0981365	non-significant	-0.340587	0.602862	non-significant	0.218819	0.716692	non-significant	1.00053	0.0205138	up-regulated	1.21293	0.00302683	up-regulated	1.26824	0.014112	up-regulated		Leucine-rich repeat receptor-like serine/threonine-protein kinase BAM1
943	Asp01G015780	-0.307911	0.722003	non-significant	-0.927396	0.215374	non-significant	-2.25677	0.0238234	down-regulated	0.121711	0.848494	non-significant	-0.0946572	0.886949	non-significant	-1.38698	0.0752445	non-significant		Tubulin alpha chain
944	Asp01G015790	0.736182	0.0783087	non-significant	0.0165738	0.95843	non-significant	-0.0164148	0.966304	non-significant	-0.0681106	0.820512	non-significant	-0.395219	0.195309	non-significant	-0.49761	0.187135	non-significant		Cytochrome c oxidase subunit 6a, mitochondrial
945	Asp01G015800	-0.310913	0.429863	non-significant	0.547394	0.0946815	non-significant	-1.57544	0.000164959	down-regulated	-0.0725493	0.820023	non-significant	0.141483	0.648014	non-significant	-1.79922	3.15e-06	down-regulated		Dentin sialophosphoprotein-like
946	Asp01G015810	-0.921242	0.786388	non-significant	-0.00831369	1	non-significant	1.44073	0.275364	non-significant	-1.04858	0.572978	non-significant	0.35507	0.85623	non-significant	2.88197	0.022384	up-regulated		Epidermal patterning factor-like protein
947	Asp01G015820	0.0206048	0.978361	non-significant	0.591819	0.279527	non-significant	-2.39135	0.00157433	down-regulated	-0.0781468	0.838958	non-significant	0.0888091	0.828093	non-significant	0.529522	0.336565	non-significant		Xyloglucan endotransglucosylase/hydrolase
948	Asp01G015830	-0.964973	0.122937	non-significant	-0.955953	0.0850778	non-significant	-2.38242	0.000794735	down-regulated	0.303902	0.520421	non-significant	-0.00284022	0.998273	non-significant	-1.05253	0.124677	non-significant	HB-other
949	Asp01G015840	-0.513213	0.301257	non-significant	0.395645	0.337195	non-significant	0.261948	0.54186	non-significant	-0.647918	0.062071	non-significant	0.0784688	0.830463	non-significant	-0.13563	0.7652	non-significant		Lysosomal Pro-X carboxypeptidase
950	Asp01G015850	0.233168	0.522046	non-significant	0.395832	0.223672	non-significant	-0.281305	0.453731	non-significant	0.00951146	0.973179	non-significant	0.0647497	0.823682	non-significant	-0.395985	0.25749	non-significant		Protein CROWDED NUCLEI 4
951	Asp01G015860	0.043574	0.940364	non-significant	0.357605	0.548137	non-significant	-2.52587	6.95e-06	down-regulated	-2.34182	0.00210216	down-regulated	-2.23216	0.000889295	down-regulated	-1.70885	0.0702218	non-significant	MYB	Transcription factor RAX3
952	Asp01G015870	-5.41317	6.05e-09	down-regulated	-2.72874	0.000495792	down-regulated	-2.9272	0.000561885	down-regulated	-1.28974	0.118639	non-significant	-0.692278	0.38847	non-significant	-1.02203	0.23738	non-significant		1-aminocyclopropane-1-carboxylate synthase
953	Asp01G015880	-0.332028	0.377049	non-significant	0.109893	0.741364	non-significant	-2.20795	1.11e-07	down-regulated	-0.262945	0.362655	non-significant	-0.136111	0.677916	non-significant	-1.49097	9.49e-05	down-regulated		Methyltransferase type 11 domain-containing protein
954	Asp01G015900	0.782831	0.575767	non-significant	1.14334	0.378329	non-significant	1.64077	0.193515	non-significant	-0.0398591	1	non-significant	-0.50993	0.592982	non-significant	0.200235	0.861313	non-significant		11-beta-hydroxysteroid dehydrogenase-like 3
955	Asp01G015930	0.502945	0.66524	non-significant	2.07096	0.0108156	up-regulated	1.58901	0.088663	non-significant	1.59754	0.021344	up-regulated	1.46472	0.0277568	up-regulated	0.863246	0.287217	non-significant		SWI/SNF-related matrix-associated actin-dependent regulator of chromatin subfamily A-like protein
956	Asp01G015940	-2.59516	0.000156375	down-regulated	-2.87363	3.46e-06	down-regulated	-1.78968	0.00579943	down-regulated	-0.364972	0.498363	non-significant	-0.508381	0.365584	non-significant	-1.6357	0.0190312	down-regulated	bZIP	BZIP domain-containing protein
957	Asp01G015960	-0.350501	0.628199	non-significant	0.0907795	0.889971	non-significant	1.64214	0.0129729	up-regulated	0.230522	0.669928	non-significant	-0.243437	0.666222	non-significant	1.05076	0.0955741	non-significant		Transmembrane protein
958	Asp01G015970	-1.28845	0.188507	non-significant	-2.11179	0.0385244	down-regulated	1.0492	0.258828	non-significant	-0.935503	0.306146	non-significant	-2.52684	0.0259279	down-regulated	1.18638	0.270078	non-significant		Galactomannan galactosyltransferase
959	Asp01G015980	-0.408767	0.644305	non-significant	-0.373381	0.656276	non-significant	1.00223	0.236065	non-significant	-0.71631	0.329597	non-significant	-0.295539	0.741113	non-significant	1.862	0.0171735	up-regulated		Galactomannan galactosyltransferase 1
960	Asp01G016020	-0.467209	0.419643	non-significant	-0.644905	0.280921	non-significant	-1.53325	0.00445843	down-regulated	-0.548449	0.363721	non-significant	-0.925794	0.167141	non-significant	-0.873638	0.214135	non-significant		Amino-acid acetyltransferase-like
961	Asp01G016050	0.555015	0.136728	non-significant	0.347477	0.281711	non-significant	0.433921	0.236561	non-significant	-0.0172905	0.95237	non-significant	0.221899	0.455444	non-significant	0.128704	0.71023	non-significant		amino-acid N-acetyltransferase
962	Asp01G016060	0.299839	0.538704	non-significant	0.34074	0.428929	non-significant	0.77032	0.0883626	non-significant	-0.0695429	0.840654	non-significant	0.0808967	0.814185	non-significant	0.239171	0.555099	non-significant	MYB_related	MYB transcription factor
963	Asp01G016080	0.221492	0.857633	non-significant	0.00153039	1	non-significant	-0.766764	0.439621	non-significant	1.35978	0.0326619	up-regulated	0.933843	0.111895	non-significant	-0.81801	0.314082	non-significant	GRAS	SHOOT GRAVITROPISM 7, ENDODERMAL-AMYLOPLAST LESS 1, SHORT ROOT
964	Asp01G016090	-0.345495	0.484063	non-significant	-0.502974	0.26746	non-significant	0.539469	0.225162	non-significant	0.140059	0.719835	non-significant	-0.137026	0.726776	non-significant	0.739263	0.103779	non-significant		Remorin C-terminal domain-containing protein
965	Asp01G016120	-0.851935	0.26968	non-significant	-0.404243	0.543384	non-significant	-0.00618845	0.995692	non-significant	-0.169139	0.84881	non-significant	0.340865	0.638973	non-significant	1.64677	0.0319292	up-regulated		Calcium-transporting ATPase
966	Asp01G016160	-1.57958	0.0402109	down-regulated	-0.50312	0.511523	non-significant	0.408056	0.545293	non-significant	1.40021	0.000214872	up-regulated	1.37337	0.000538176	up-regulated	0.25156	0.697873	non-significant		BTB/POZ domain-containing protein NPY4
967	Asp01G016170	-1.33506	0.0481163	down-regulated	-1.28377	0.0193379	down-regulated	-1.93072	0.0036999	down-regulated	-0.256267	0.730562	non-significant	-0.263472	0.704105	non-significant	0.81309	0.31096	non-significant		Acyl-CoA N-acyltransferase (NAT) superfamily protein
968	Asp01G016200	0.442985	0.51062	non-significant	1.36414	0.000369211	up-regulated	0.851906	0.15282	non-significant	0.497526	0.174295	non-significant	0.783625	0.0258778	non-significant	0.35531	0.482843	non-significant
969	Asp01G016220	0.856244	0.0463623	non-significant	0.0974044	0.791212	non-significant	-1.02173	0.0152873	down-regulated	-0.180024	0.607935	non-significant	-0.436017	0.258884	non-significant	-0.924899	0.0280775	non-significant	LBD	LOB domain-containing protein
970	Asp01G016250	-5.05274	0.0329885	down-regulated	-0.683614	0.655747	non-significant	2.52093	0.0330954	up-regulated	-0.308445	0.7518	non-significant	0.142258	0.863961	non-significant	0.113652	0.925143	non-significant	GRAS	Scarecrow-like protein 32
971	Asp01G016260	-0.136787	0.849857	non-significant	-0.454193	0.460706	non-significant	-0.770796	0.250808	non-significant	-0.00633953	0.995107	non-significant	0.023206	0.973135	non-significant	-0.456773	0.517885	non-significant		Transcriptional coactivator Hfi1/Transcriptional adapter 1
972	Asp01G016270	0.692188	0.209247	non-significant	0.423155	0.324406	non-significant	1.13271	0.023268	up-regulated	-0.156868	0.56865	non-significant	0.343586	0.279253	non-significant	0.917976	0.0246235	non-significant
973	Asp01G016280	-1.00164	0.0886157	non-significant	-1.27564	0.0153535	down-regulated	-0.252772	0.636955	non-significant	0.218931	0.591545	non-significant	0.4297	0.34023	non-significant	-0.130248	0.812557	non-significant		A-kinase anchor protein 9, putative isoform 2
974	Asp01G016300	-0.276901	0.457315	non-significant	-0.332043	0.315285	non-significant	-0.165198	0.67348	non-significant	-0.0938786	0.740158	non-significant	-0.248459	0.385752	non-significant	-0.105517	0.761004	non-significant		Casein kinase II subunit alpha
975	Asp01G016330	0.091548	0.815712	non-significant	0.230502	0.523019	non-significant	0.632575	0.114117	non-significant	0.533435	0.0588784	non-significant	0.703285	0.0453593	non-significant	1.02142	0.0105655	up-regulated		Putative tripeptidyl-peptidase II
976	Asp01G016340	0.879607	0.102348	non-significant	1.01945	0.0318388	up-regulated	-3.9586	2.53e-08	down-regulated	0.0669576	0.834656	non-significant	0.053809	0.8937	non-significant	-2.06685	0.000265598	down-regulated		Late embryogenesis abundant protein, LEA-18
977	Asp01G016350	-0.511875	0.496156	non-significant	0.135902	0.839521	non-significant	0.136067	0.856965	non-significant	0.863629	0.136336	non-significant	1.16066	0.0514786	non-significant	0.802214	0.258989	non-significant		Pinin
978	Asp01G016370	0.747123	0.224007	non-significant	0.28337	0.526311	non-significant	1.5586	0.00165252	up-regulated	-0.248822	0.524535	non-significant	-0.520137	0.193255	non-significant	0.878492	0.0273028	non-significant		Probable esterase KAI2
979	Asp01G016400	-3.34671	0.00343703	down-regulated	-1.27822	0.158064	non-significant	0.268518	0.758167	non-significant	0.04037	1	non-significant	2.01001	0.043377	up-regulated	2.27884	0.0118511	up-regulated		ARM-repeat/Tetratricopeptide repeat-like protein
980	Asp01G016430	0.0519191	0.894024	non-significant	0.192344	0.539305	non-significant	0.611509	0.105578	non-significant	0.0931429	0.745244	non-significant	-0.193222	0.513005	non-significant	0.629644	0.149434	non-significant
981	Asp01G016440	-0.73542	0.17309	non-significant	-2.53702	1.4e-09	down-regulated	0.834502	0.12369	non-significant	-1.53728	0.0191786	down-regulated	-1.52347	0.00885281	down-regulated	0.622756	0.345834	non-significant
982	Asp01G016450	-2.12793	0.121165	non-significant	1.00341	0.37047	non-significant	1.85402	0.0778287	non-significant	0.547557	0.551981	non-significant	1.70325	0.0697919	non-significant	1.53839	0.0996738	non-significant		C2H2-Zn transcription factor
983	Asp01G016470	0.270974	0.547027	non-significant	-0.208001	0.61831	non-significant	0.957901	0.0217137	non-significant	0.270341	0.444392	non-significant	-0.375358	0.314547	non-significant	0.835181	0.0419668	non-significant		DYW domain-containing protein
984	Asp01G016490	0.724308	0.0735875	non-significant	0.570908	0.101327	non-significant	0.0180431	0.963006	non-significant	0.104042	0.733528	non-significant	0.24976	0.421825	non-significant	-0.410069	0.310347	non-significant
985	Asp01G016540	-0.523283	0.333669	non-significant	-0.633554	0.174886	non-significant	-0.373493	0.468652	non-significant	-0.39726	0.36957	non-significant	-0.766604	0.0944655	non-significant	-0.0156138	0.977763	non-significant		MRG domain-containing protein
986	Asp01G016550	-0.592763	0.231119	non-significant	-0.864231	0.0545513	non-significant	1.13768	0.0053553	up-regulated	0.0543677	0.891542	non-significant	-0.197895	0.591575	non-significant	1.4568	0.000132485	up-regulated		Cadmium/zinc-transporting ATPase HMA1
987	Asp01G016560	-0.264094	0.484483	non-significant	-0.482689	0.160868	non-significant	-0.632206	0.134652	non-significant	-0.27803	0.324876	non-significant	-0.558765	0.0615136	non-significant	-0.544181	0.158267	non-significant	MYB	Transcription factor MYB44
988	Asp01G016580	0.230963	0.677897	non-significant	-0.103762	0.839728	non-significant	1.45818	0.00285666	up-regulated	0.216071	0.583361	non-significant	0.0219753	0.958274	non-significant	0.994479	0.0258487	non-significant		Oxidoreductase TDA3
989	Asp01G016590	-0.0363186	0.949607	non-significant	0.814854	0.0714738	non-significant	-0.675968	0.181842	non-significant	0.54298	0.191423	non-significant	0.871524	0.0372681	non-significant	-0.989962	0.0178983	non-significant		Putative LRR receptor-like serine/threonine-protein kinase
990	Asp01G016600	-0.211075	0.559724	non-significant	0.0606479	0.85321	non-significant	-0.724265	0.0530221	non-significant	-0.473259	0.0863239	non-significant	-0.5477	0.0632897	non-significant	-0.373446	0.283439	non-significant
991	Asp01G016610	-0.452846	0.230683	non-significant	-0.539291	0.116135	non-significant	0.2702	0.52384	non-significant	-0.253715	0.358701	non-significant	-0.244583	0.397023	non-significant	0.460634	0.206936	non-significant		F-box protein SKIP2
992	Asp01G016660	-0.236379	0.535295	non-significant	0.221479	0.509422	non-significant	-0.580206	0.129219	non-significant	0.477761	0.136413	non-significant	0.922781	0.0028775	non-significant	0.0194742	0.958639	non-significant
993	Asp01G016670	0.280841	0.50174	non-significant	-0.19963	0.576885	non-significant	-1.01888	0.0288636	down-regulated	0.0802862	0.766845	non-significant	-0.0605298	0.83729	non-significant	-0.347564	0.348012	non-significant	WRKY	WRKY domain-containing protein
994	Asp01G016680	0.229613	0.584363	non-significant	0.352232	0.347068	non-significant	-0.259697	0.530151	non-significant	0.238906	0.461234	non-significant	0.586767	0.0806751	non-significant	-0.11559	0.773195	non-significant		tRNA-dihydrouridine(16/17) synthase [NAD(P)(+)]
995	Asp01G016700	0.0865084	0.934567	non-significant	3.0476	8.31e-05	up-regulated	-0.432383	0.653925	non-significant	1.22961	0.00856423	up-regulated	1.27806	0.013635	up-regulated	-2.23467	0.00390801	down-regulated		Protein IRREGULAR XYLEM 15
996	Asp01G016710	-1.61702	0.0280563	down-regulated	-0.112019	0.865824	non-significant	1.27791	0.0344076	up-regulated	-0.0177905	0.972406	non-significant	0.393811	0.437104	non-significant	1.53867	0.00465788	up-regulated		Putative inactive receptor kinase
997	Asp01G016750	0.258696	0.483097	non-significant	-0.0668668	0.835079	non-significant	-0.330086	0.383142	non-significant	-0.129265	0.629943	non-significant	-0.0988448	0.727308	non-significant	-0.257888	0.455791	non-significant		SUMO-conjugating enzyme SCE1
998	Asp01G016760	-0.286839	0.701195	non-significant	-0.461518	0.496446	non-significant	-0.790891	0.279258	non-significant	0.108534	0.87598	non-significant	0.185212	0.787122	non-significant	-0.377043	0.640127	non-significant	ERF	Dehydration-responsive element-binding protein DREB3
999	Asp01G016770	-0.70822	0.110782	non-significant	-0.458007	0.233927	non-significant	-0.465379	0.312279	non-significant	0.215995	0.488955	non-significant	-0.173163	0.58403	non-significant	0.318087	0.401581	non-significant	AP2	Floral homeotic protein APETALA 2
1000	Asp01G016790	-0.861365	0.188197	non-significant	0.288842	0.591563	non-significant	0.404856	0.452011	non-significant	0.343044	0.320945	non-significant	0.307019	0.400676	non-significant	-0.287212	0.526828	non-significant		Filament-like plant protein 7
1001	Asp01G016810	-2.33925	0.00482911	down-regulated	-1.77588	0.0096611	down-regulated	-0.211375	0.739306	non-significant	1.30122	0.00116157	up-regulated	1.5674	3.38e-05	up-regulated	0.69581	0.17768	non-significant		HXXXD-type acyl-transferase family protein
1002	Asp01G016830	-3.40861	0.000570993	down-regulated	-1.35456	0.160623	non-significant	-1.9352	0.055984	non-significant	0.469102	0.378155	non-significant	1.38691	0.0122619	up-regulated	-0.401766	0.571776	non-significant		HXXXD-type acyl-transferase family protein
1003	Asp01G016840	-0.0665938	0.910935	non-significant	0.253886	0.613705	non-significant	0.604275	0.249134	non-significant	-0.091283	0.824373	non-significant	0.00498567	0.991948	non-significant	0.448481	0.345095	non-significant		Phosphatidylinositol-specific phospholipase C X domain-containing protein
1004	Asp01G016860	0.647987	0.183406	non-significant	0.307902	0.473347	non-significant	-1.19574	0.013768	down-regulated	-0.267266	0.428581	non-significant	-0.56736	0.199822	non-significant	-0.799686	0.175733	non-significant
1005	Asp01G016880	0.784154	0.0466917	non-significant	0.520446	0.105357	non-significant	0.199483	0.580063	non-significant	-0.334941	0.349063	non-significant	0.0224167	0.94866	non-significant	-0.59786	0.1338	non-significant		Nicotinate phosphoribosyltransferase
1006	Asp01G016890	0.338483	0.406076	non-significant	0.704649	0.066239	non-significant	-0.312673	0.445122	non-significant	-0.172729	0.620154	non-significant	0.0583725	0.862726	non-significant	-0.232163	0.567882	non-significant		Companion of cellulose synthase 1
1007	Asp01G016900	0.925832	0.139024	non-significant	-0.993163	0.053565	non-significant	-0.90099	0.109855	non-significant	0.0796662	0.850549	non-significant	-1.6909	0.00022307	down-regulated	-0.51192	0.289852	non-significant		Mitogen-activated protein kinase kinase kinase npk1
1008	Asp01G016910	-3.56459	0.000305785	down-regulated	-3.03958	0.000180931	down-regulated	-2.8372	0.00213724	down-regulated	-0.355369	0.49528	non-significant	-0.815849	0.174397	non-significant	-2.62921	0.00088273	down-regulated	bHLH	Transcription factor HEC1
1009	Asp01G016920	0.215191	0.746607	non-significant	-1.55557	0.0102826	down-regulated	-3.10712	0.000829065	down-regulated	-1.42857	0.0224812	down-regulated	-1.70914	0.00542828	down-regulated	-1.97514	0.0679577	non-significant		Fungal lipase-like domain-containing protein
1010	Asp01G016950	-0.289624	0.490079	non-significant	-0.629113	0.118787	non-significant	-0.167964	0.714186	non-significant	0.127187	0.665274	non-significant	-0.142205	0.657306	non-significant	0.101937	0.775781	non-significant		Zeaxanthin epoxidase, chloroplastic
1011	Asp01G016960	-1.30682	0.0929467	non-significant	-1.69813	0.0267456	down-regulated	-0.504334	0.489074	non-significant	-0.0422153	0.952779	non-significant	0.280264	0.646357	non-significant	0.0706719	0.931861	non-significant		Rho guanine nucleotide exchange factor 10-like protein
1012	Asp01G016990	0.320977	0.744209	non-significant	0.363331	0.688552	non-significant	3.01707	0.000415257	up-regulated	-0.512147	0.537781	non-significant	-0.387053	0.60708	non-significant	0.238567	0.799924	non-significant		Membrane insertase YidC
1013	Asp01G017000	0.715144	0.0944233	non-significant	-0.21577	0.504263	non-significant	-1.41995	0.000398364	down-regulated	-0.917472	0.0254068	non-significant	-0.868771	0.0525631	non-significant	-2.79574	3.73e-07	down-regulated	HSF	HSF-type DNA-binding domain-containing protein
1014	Asp01G017010	-1.71205	0.210941	non-significant	-2.38514	0.0564307	non-significant	-1.22812	0.302414	non-significant	-0.685881	0.523348	non-significant	-1.03738	0.319153	non-significant	-0.940447	0.485006	non-significant	ERF	Ethylene-responsive transcription factor ERF109
1015	Asp01G017020	0.0931098	0.800454	non-significant	0.373836	0.25608	non-significant	-0.22213	0.565199	non-significant	0.0318439	0.907705	non-significant	0.149607	0.601798	non-significant	-0.421005	0.23695	non-significant		TUDOR-SN protein 1
1016	Asp01G017030	-1.03437	0.12185	non-significant	-0.0358843	0.952361	non-significant	-3.89679	1.09e-05	down-regulated	-0.527654	0.276516	non-significant	-0.679595	0.186823	non-significant	-1.49548	0.0183875	down-regulated		B3 domain-containing protein
1017	Asp01G017040	0.972512	0.208102	non-significant	0.130317	0.858236	non-significant	0.154352	0.889149	non-significant	-0.417869	0.639411	non-significant	-0.208783	0.788055	non-significant	-0.20136	0.821661	non-significant	B3
1018	Asp01G017050	0.409733	0.319978	non-significant	-0.493481	0.145305	non-significant	-0.88049	0.0222134	non-significant	-0.087084	0.791512	non-significant	0.184723	0.567592	non-significant	-0.384105	0.336412	non-significant		Steroid nuclear receptor ligand-binding
1019	Asp01G017070	0.515412	0.291268	non-significant	0.372788	0.391769	non-significant	1.21079	0.00510119	up-regulated	0.215086	0.55032	non-significant	0.42771	0.237362	non-significant	0.541524	0.20249	non-significant		CTLH domain-containing protein
1020	Asp01G017080	0.0403831	0.963705	non-significant	-0.537164	0.431555	non-significant	0.964699	0.153589	non-significant	0.344231	0.461428	non-significant	-0.31177	0.538958	non-significant	0.77383	0.157504	non-significant		Sulfotransferase
1021	Asp01G017140	-0.577021	0.37742	non-significant	-1.43461	0.0201219	down-regulated	1.04877	0.0615481	non-significant	0.0476705	0.917104	non-significant	-0.258224	0.571946	non-significant	1.27166	0.0110523	up-regulated		Transmembrane protein 131-like N-terminal domain-containing protein
1022	Asp01G017150	-0.180706	0.865025	non-significant	1.48578	0.0413761	up-regulated	0.0669757	0.949379	non-significant	-0.0693863	0.908696	non-significant	0.778819	0.146037	non-significant	0.724655	0.311717	non-significant		Ternary complex factor MIP1 leucine-zipper domain-containing protein
1023	Asp01G017170	-0.208698	0.780346	non-significant	0.465576	0.441091	non-significant	0.720509	0.255598	non-significant	-0.542416	0.283074	non-significant	0.0080374	0.986951	non-significant	0.719746	0.209672	non-significant		Ribitol 2-dehydrogenase-like
1024	Asp01G017250	0.243446	0.545437	non-significant	0.33085	0.351514	non-significant	0.629332	0.106714	non-significant	0.0932871	0.754528	non-significant	0.0747651	0.805998	non-significant	0.19138	0.584148	non-significant
1025	Asp01G017260	-1.00163	0.356421	non-significant	-1.25774	0.153808	non-significant	-1.03451	0.275701	non-significant	-1.01922	0.241704	non-significant	-1.77112	0.0495932	down-regulated	-1.92419	0.0321508	down-regulated	LBD	LOB domain-containing protein
1026	Asp01G017280	0.114583	0.756794	non-significant	-0.125017	0.699921	non-significant	0.278554	0.480742	non-significant	0.18461	0.498415	non-significant	0.0649372	0.820935	non-significant	0.456395	0.186781	non-significant		non-specific serine/threonine protein kinase
1027	Asp01G017310	-0.884934	0.022602	non-significant	-0.721392	0.0427723	non-significant	-0.393966	0.341206	non-significant	-0.333429	0.302468	non-significant	-0.846439	0.00725145	non-significant	0.336154	0.377008	non-significant		RPW8 domain-containing protein
1028	Asp01G017350	-0.758063	0.232458	non-significant	1.22682	0.00477588	up-regulated	0.0728375	0.879044	non-significant	1.44611	0.000168466	up-regulated	1.50422	2.27e-05	up-regulated	-0.548093	0.234883	non-significant		L-ascorbate oxidase
1029	Asp01G017370	-0.554245	0.405064	non-significant	-0.0166231	0.976484	non-significant	-0.139886	0.808897	non-significant	0.559403	0.209867	non-significant	0.334564	0.453228	non-significant	0.433969	0.446795	non-significant	Dof	Dof zinc finger protein
1030	Asp01G017380	0.124876	0.751446	non-significant	0.062662	0.854415	non-significant	0.0963109	0.797183	non-significant	-0.144961	0.634018	non-significant	-0.00721478	0.982048	non-significant	0.119484	0.743661	non-significant		Autophagy-related protein 101
1031	Asp01G017390	-0.955436	0.0824685	non-significant	-0.681261	0.175899	non-significant	-0.28031	0.606252	non-significant	-0.158727	0.720859	non-significant	-0.596543	0.207551	non-significant	1.56546	0.00232752	up-regulated		Salicylic acid-binding protein 2
1032	Asp01G017400	-0.466205	0.259097	non-significant	-0.342732	0.352574	non-significant	-0.0364476	0.924688	non-significant	-0.00880626	0.978649	non-significant	-0.046464	0.887691	non-significant	0.171456	0.640247	non-significant
1033	Asp01G017410	0.338071	0.62625	non-significant	1.34592	0.0219284	up-regulated	-0.0741356	0.921728	non-significant	0.714215	0.0997391	non-significant	0.465733	0.312411	non-significant	-0.72814	0.273698	non-significant	Dof	Dof zinc finger protein
1034	Asp01G017460	0.179596	0.664598	non-significant	-0.00858174	0.982558	non-significant	0.262711	0.498764	non-significant	0.305485	0.316075	non-significant	0.386531	0.216433	non-significant	-0.136139	0.705298	non-significant		Catalytic/pyridoxal phosphate-binding protein
1035	Asp01G017470	0.124192	0.740601	non-significant	-0.0674995	0.834626	non-significant	-0.252216	0.481395	non-significant	0.0988637	0.719043	non-significant	0.193181	0.500659	non-significant	-0.161579	0.636955	non-significant		Catalytic/pyridoxal phosphate-binding protein
1036	Asp01G017500	0.17117	0.644724	non-significant	0.204224	0.523896	non-significant	0.116579	0.749197	non-significant	-0.125336	0.665058	non-significant	-0.142328	0.633509	non-significant	-0.0141986	0.968473	non-significant		Vacuolar protein sorting-associated protein 13 VPS13 adaptor binding domain-containing protein
1037	Asp01G017520	-0.205284	0.58729	non-significant	-0.720666	0.0335679	non-significant	0.801114	0.0585255	non-significant	-0.377243	0.207758	non-significant	-0.355304	0.251586	non-significant	0.98319	0.0130143	non-significant		Wall-associated receptor kinase-like 14
1038	Asp01G017530	-0.217382	0.677499	non-significant	-0.419608	0.379544	non-significant	0.565798	0.223281	non-significant	-0.114779	0.779097	non-significant	-0.0447156	0.912474	non-significant	0.209771	0.65741	non-significant		BTB/POZ domain-containing protein At5g66560
1039	Asp01G017550	0.285986	0.633356	non-significant	0.192641	0.639654	non-significant	1.38208	0.00357561	up-regulated	0.566783	0.0526542	non-significant	0.254424	0.41408	non-significant	1.23103	0.0043964	up-regulated		Oxygen-evolving enhancer protein 1
1040	Asp01G017590	-0.361941	0.350654	non-significant	-0.792261	0.0454182	non-significant	-1.43926	0.000398906	down-regulated	-0.0348391	0.916219	non-significant	-0.447422	0.174628	non-significant	-0.238194	0.53337	non-significant		HTH-type transcriptional regulator protein ptxE
1041	Asp01G017600	-0.781039	0.436138	non-significant	-1.00943	0.239891	non-significant	1.44467	0.106561	non-significant	-0.21193	0.754738	non-significant	-0.0689235	0.917829	non-significant	0.528036	0.48555	non-significant		CAP, cysteine-rich secretory protein, antigen 5
1042	Asp01G017620	0.49858	0.44688	non-significant	-0.221558	0.728845	non-significant	1.40351	0.0203757	up-regulated	-0.307741	0.520437	non-significant	-0.345505	0.443546	non-significant	0.536634	0.299375	non-significant		Histone-lysine N-methyltransferase SUVR5
1043	Asp01G017650	-0.6598	0.358052	non-significant	-0.206569	0.755952	non-significant	0.527322	0.424162	non-significant	-0.0264597	0.960619	non-significant	0.262362	0.582781	non-significant	0.181203	0.771265	non-significant		BTB/POZ domain-containing protein At3g50780
1044	Asp01G017690	-0.557317	0.30627	non-significant	-1.0656	0.0182803	down-regulated	1.16759	0.00363183	up-regulated	0.07637	0.864387	non-significant	-0.398542	0.35435	non-significant	1.93614	2.13e-06	up-regulated		LIM zinc-binding domain-containing protein
1045	Asp01G017710	0.122671	0.738477	non-significant	-0.035599	0.912193	non-significant	0.204471	0.60319	non-significant	-0.222654	0.420679	non-significant	-0.323844	0.259894	non-significant	-0.183508	0.611088	non-significant		V-type proton ATPase subunit H
1046	Asp01G017720	-0.552204	0.581613	non-significant	-0.00508095	1	non-significant	0.441133	0.637002	non-significant	-0.183647	0.861822	non-significant	1.00453	0.199073	non-significant	1.08873	0.201844	non-significant
1047	Asp01G017730	-0.25774	0.503553	non-significant	-0.646125	0.0799724	non-significant	0.0588328	0.88431	non-significant	-0.804471	0.0105029	non-significant	-1.19709	0.00030062	down-regulated	-1.13965	0.00500133	down-regulated		Calcium-binding protein CML41
1048	Asp01G017740	-1.29922	0.0339652	down-regulated	-2.32953	7.07e-05	down-regulated	-3.95816	3.49e-08	down-regulated	-0.605271	0.0835348	non-significant	-0.65003	0.0767969	non-significant	-1.73679	0.000381804	down-regulated		Vacuolar amino acid transporter YPQ1
1049	Asp01G017750	0.239666	0.507638	non-significant	-0.495916	0.117609	non-significant	-2.20172	3.05e-05	down-regulated	-0.0261462	0.947616	non-significant	-0.423484	0.290962	non-significant	0.0367442	0.969123	non-significant		Hexosyltransferase
1050	Asp01G017760	-0.0688918	0.852104	non-significant	-0.554159	0.0887056	non-significant	-1.3462	0.00105872	down-regulated	-0.816306	0.00361539	non-significant	-0.52796	0.0678512	non-significant	-1.06684	0.00833312	down-regulated		Elongation of fatty acids protein 3-like
1051	Asp01G017770	-0.475893	0.207834	non-significant	-0.367785	0.276893	non-significant	-2.37611	9.78e-08	down-regulated	-0.720253	0.024579	non-significant	-0.921756	0.00781734	non-significant	-1.60417	0.000112582	down-regulated
1052	Asp01G017810	0.8699	0.0368118	non-significant	0.712867	0.0565047	non-significant	0.546399	0.162666	non-significant	0.0582045	0.85349	non-significant	0.408796	0.195118	non-significant	0.401383	0.266472	non-significant		UPF0496 protein isoform A
1053	Asp01G017820	0.505259	0.232655	non-significant	0.407044	0.24655	non-significant	-0.565581	0.173154	non-significant	0.59736	0.0279116	non-significant	0.870761	0.00342364	non-significant	0.297653	0.389436	non-significant		Geranylgeranyl pyrophosphate synthase
1054	Asp01G017830	-1.43269	0.225793	non-significant	0.657922	0.535216	non-significant	-4.15597	0.00128541	down-regulated	0.453044	0.525031	non-significant	0.44809	0.467804	non-significant	-3.08825	0.000420995	down-regulated	HD-ZIP
1055	Asp01G017910	-0.157379	0.693646	non-significant	-0.608834	0.0817728	non-significant	-0.631796	0.147006	non-significant	-0.083486	0.782738	non-significant	-0.332475	0.29237	non-significant	0.0137117	0.974211	non-significant	bZIP	G-box-binding factor 1
1056	Asp01G017920	-0.00118882	0.998772	non-significant	0.331544	0.443857	non-significant	-1.34423	0.00690913	down-regulated	0.431826	0.194692	non-significant	0.710116	0.036742	non-significant	-0.0278946	0.948925	non-significant	GRAS	Scarecrow-like protein 15
1057	Asp01G017930	0.309136	0.414196	non-significant	0.40269	0.225239	non-significant	-0.0438641	0.90483	non-significant	-0.0900411	0.745116	non-significant	-0.153484	0.600638	non-significant	-0.149585	0.659333	non-significant	C2H2
1058	Asp01G017940	0.43747	0.236189	non-significant	0.308127	0.353301	non-significant	0.340646	0.350065	non-significant	-0.25048	0.437268	non-significant	-0.233983	0.495017	non-significant	0.100376	0.7879	non-significant	C2H2
1059	Asp01G017990	-0.896899	0.138121	non-significant	-0.619409	0.221707	non-significant	-1.7989	0.00197604	down-regulated	-0.629634	0.1783	non-significant	-1.07619	0.0466467	down-regulated	-2.41595	0.000114655	down-regulated		Probable polyol transporter 6
1060	Asp01G018000	0.082796	0.831709	non-significant	0.0548062	0.870654	non-significant	-1.03648	0.00585858	down-regulated	-0.031764	0.914841	non-significant	0.220665	0.505052	non-significant	-0.902942	0.0112482	non-significant		Acidic leucine-rich nuclear phosphoprotein 32-related protein
1061	Asp01G018090	-0.00482311	1	non-significant	-4.48535	0.100079	non-significant	-0.032747	1	non-significant	-1.72894	0.0872325	non-significant	0.0842078	0.951037	non-significant	-0.708142	0.531668	non-significant		Putative cholesterol monooxygenase (Side-chain-cleaving)
1062	Asp01G018100	-0.125213	0.777517	non-significant	0.101127	0.795867	non-significant	0.485712	0.298311	non-significant	-0.221129	0.542274	non-significant	0.177271	0.625311	non-significant	0.30278	0.536161	non-significant		Succinate dehydrogenase [ubiquinone] flavoprotein subunit, mitochondrial
1063	Asp01G018130	0.971639	0.0220463	non-significant	0.0969139	0.778199	non-significant	-0.0399098	0.922135	non-significant	-0.494372	0.216838	non-significant	-0.453778	0.183041	non-significant	-1.11289	0.0195392	down-regulated		Random slug protein 5
1064	Asp01G018140	0.220297	0.714159	non-significant	0.417478	0.409654	non-significant	1.01357	0.0508329	non-significant	0.300206	0.496186	non-significant	0.786669	0.0706652	non-significant	1.01986	0.0460085	up-regulated		Vacuolar sorting protein 39
1065	Asp01G018150	0.880953	0.111907	non-significant	0.546056	0.247792	non-significant	0.55116	0.341294	non-significant	0.118603	0.799746	non-significant	0.288644	0.482317	non-significant	-0.216191	0.701393	non-significant		S-adenosyl-L-methionine-dependent methyltransferase
1066	Asp01G018160	0.511409	0.325233	non-significant	0.56488	0.218141	non-significant	0.274783	0.594874	non-significant	0.177909	0.676071	non-significant	0.499234	0.219265	non-significant	0.238824	0.645382	non-significant		AP complex subunit sigma
1067	Asp01G018180	-0.22127	0.570959	non-significant	0.341233	0.327364	non-significant	-1.32701	0.00128328	down-regulated	-0.689816	0.0435504	non-significant	-0.308356	0.552541	non-significant	-0.735257	0.0766981	non-significant		7-methyl-GTP pyrophosphatase isoform X5
1068	Asp01G018210	0.694909	0.510091	non-significant	1.19117	0.215731	non-significant	-2.80289	0.0379675	down-regulated	1.15559	0.153951	non-significant	1.69131	0.023707	up-regulated	-0.814053	0.436797	non-significant	GATA	GATA transcription factor 18
1069	Asp01G018230	-0.655611	0.129945	non-significant	-0.637975	0.0920261	non-significant	0.707853	0.0940019	non-significant	-1.98864	0.00199468	down-regulated	-1.98463	0.00099951	down-regulated	0.739232	0.347066	non-significant		Putative acylglycerol lipase
1070	Asp01G018290	-0.134802	0.936281	non-significant	2.38041	0.0464826	up-regulated	1.69016	0.148118	non-significant	-1.42634	0.0280014	down-regulated	-1.02782	0.109491	non-significant	-0.117842	0.870621	non-significant	ZF-HD	Zinc-finger homeodomain protein 6
1071	Asp01G018310	-3.1899	0.000946151	down-regulated	-0.376333	0.680291	non-significant	-3.44277	0.000509033	down-regulated	-0.338077	0.453509	non-significant	-0.0786873	0.863406	non-significant	-1.76362	0.0235234	down-regulated	MYB_related
1072	Asp01G018330	-0.750362	0.0729119	non-significant	-0.756363	0.0574164	non-significant	-0.522668	0.275202	non-significant	-0.151112	0.612139	non-significant	-0.567219	0.0667381	non-significant	0.733646	0.062984	non-significant		U-box domain-containing protein 5 isoform B
1073	Asp01G018340	-0.157228	0.736032	non-significant	-0.192448	0.642926	non-significant	-0.999599	0.0292837	non-significant	-0.121847	0.71128	non-significant	-0.150071	0.650179	non-significant	-0.0376705	0.9276	non-significant		Anaphase-promoting complex subunit 10
1074	Asp01G018350	0.128453	0.754579	non-significant	0.178121	0.609602	non-significant	0.990877	0.00734698	non-significant	0.440015	0.13387	non-significant	0.357795	0.251622	non-significant	0.953384	0.00689982	non-significant
1075	Asp01G018360	-0.107806	0.804104	non-significant	-0.31233	0.410019	non-significant	0.735616	0.052543	non-significant	0.121369	0.704739	non-significant	-0.124014	0.707926	non-significant	1.00594	0.00571358	up-regulated		Pheophytinase, chloroplastic
1076	Asp01G018370	-0.575961	0.506864	non-significant	0.0903091	0.909639	non-significant	-3.18487	0.000859406	down-regulated	0.119145	0.793407	non-significant	0.41572	0.360463	non-significant	-0.329075	0.597613	non-significant		inorganic diphosphatase
1077	Asp01G018380	-0.473536	0.414103	non-significant	0.339235	0.501202	non-significant	0.0142371	0.979947	non-significant	-0.0137134	0.968476	non-significant	0.264056	0.485731	non-significant	-0.154101	0.708607	non-significant		Auxilin-related protein 2 isoform A
1078	Asp01G018390	0.941362	0.00852622	non-significant	0.215897	0.504153	non-significant	0.767854	0.0394522	non-significant	0.145613	0.673343	non-significant	-0.399648	0.251823	non-significant	-0.0642718	0.908368	non-significant		Sodium/potassium-transporting ATPase subunit alpha-1 like
1079	Asp01G018410	0.123778	0.75583	non-significant	-0.156775	0.639772	non-significant	-0.454151	0.241236	non-significant	-0.0776565	0.849431	non-significant	-0.153601	0.682524	non-significant	-0.312821	0.470157	non-significant		Netrin receptor DCC
1080	Asp01G018420	0.114135	0.812394	non-significant	-0.288926	0.512078	non-significant	0.145508	0.763162	non-significant	-0.0217609	0.947639	non-significant	-0.167944	0.612409	non-significant	0.320477	0.396153	non-significant		GTPase ERA-like, chloroplastic
1081	Asp01G018450	-1.80434	0.0620687	non-significant	-1.7926	0.0978459	non-significant	-2.66506	0.00794013	down-regulated	-0.505478	0.475188	non-significant	-0.472948	0.509809	non-significant	-1.24199	0.14393	non-significant		Transmembrane protein, putative
1082	Asp01G018490	1.01749	0.20454	non-significant	1.00278	0.0638013	non-significant	-2.53594	0.000159154	down-regulated	-0.387853	0.720374	non-significant	-2.22016	0.0272657	down-regulated	-1.16242	0.316802	non-significant		Salicylate carboxymethyltransferase
1083	Asp01G018520	0.0216588	0.951899	non-significant	0.167539	0.592655	non-significant	-0.0150219	0.966935	non-significant	-0.0227494	0.932828	non-significant	-0.176665	0.53332	non-significant	-0.150965	0.659022	non-significant		Putative aldolase-type TIM barrel, pyruvate/Phosphoenolpyruvate kinase-like protein
1084	Asp01G018540	-6.46031	0.00146381	down-regulated	-4.81969	0.0280653	down-regulated	1.41298	0.336141	non-significant	-2.41685	0.0196627	down-regulated	-3.07783	0.00136895	down-regulated	3.85455	0.00197068	up-regulated		procollagen-proline 4-dioxygenase
1085	Asp01G018560	0.169186	0.694845	non-significant	-0.0792885	0.836854	non-significant	0.0811921	0.868927	non-significant	-0.671258	0.0390104	non-significant	-0.670952	0.0648649	non-significant	-1.08165	0.00587325	down-regulated		Protein HYPER-SENSITIVITY-RELATED 4
1086	Asp01G018570	0.207255	0.672584	non-significant	0.376474	0.382614	non-significant	0.119521	0.800053	non-significant	0.00757356	0.984019	non-significant	0.108079	0.758585	non-significant	-0.247369	0.574094	non-significant		Thioredoxin domain-containing protein
1087	Asp01G018580	-1.70015	0.108402	non-significant	-2.32822	0.0160505	down-regulated	-0.234079	0.812284	non-significant	-1.94148	0.0239009	down-regulated	-2.91099	0.000984296	down-regulated	-1.15134	0.237449	non-significant		Phosphatidylinositol/phosphatidylcholine transfer protein SFH12
1088	Asp01G018600	-1.30848	0.0588725	non-significant	-1.2759	0.0449793	down-regulated	1.37323	0.0139355	up-regulated	-0.215156	0.679432	non-significant	-0.352656	0.474901	non-significant	1.05317	0.0437579	up-regulated		Ubiquitin-conjugating enzyme E2C-binding protein
1089	Asp01G018610	-0.0339795	0.944303	non-significant	-0.0778095	0.855249	non-significant	0.197479	0.663521	non-significant	-0.0770323	0.828581	non-significant	-0.152148	0.668868	non-significant	0.19886	0.637428	non-significant		T-complex-associated testis-expressed protein 1 isoform 1
1090	Asp01G018620	-0.181252	0.763614	non-significant	-0.356863	0.518253	non-significant	0.803244	0.326115	non-significant	-0.198742	0.858026	non-significant	-0.564823	0.513135	non-significant	1.50947	0.108308	non-significant		Peroxidase
1091	Asp01G018630	0.594025	0.166998	non-significant	0.622795	0.089123	non-significant	0.0512286	0.901658	non-significant	0.371098	0.263745	non-significant	0.428296	0.180893	non-significant	-0.228164	0.572536	non-significant		39S RIBOSOMAL PROTEIN L12
1092	Asp01G018650	0.382595	0.348987	non-significant	0.31317	0.387173	non-significant	0.182865	0.661098	non-significant	0.0793712	0.776092	non-significant	0.213715	0.462342	non-significant	-0.0577685	0.869159	non-significant		Translocon Sec61/SecY plug domain-containing protein
1093	Asp01G018660	-1.09835	0.308159	non-significant	-1.28096	0.204252	non-significant	-1.75729	0.0951272	non-significant	-3.24627	0.0123712	down-regulated	-3.37097	0.0080645	down-regulated	-2.52718	0.06268	non-significant		Translocon Sec61/SecY plug domain-containing protein
1094	Asp01G018670	0.183928	0.735404	non-significant	-0.292084	0.551406	non-significant	0.0994442	0.85088	non-significant	-0.543882	0.259455	non-significant	-0.428201	0.367842	non-significant	-0.327265	0.568384	non-significant		Folate transporter 1, chloroplastic
1095	Asp01G018690	0.256074	0.497155	non-significant	-0.183478	0.582131	non-significant	-0.172709	0.660943	non-significant	-0.101723	0.72706	non-significant	-0.0971078	0.75336	non-significant	-0.131838	0.724353	non-significant		Oxidoreductase-like domain-containing protein (Fragment)
1096	Asp01G018750	-2.60287	0.0119113	down-regulated	-1.78901	0.0732785	non-significant	0.247358	0.830384	non-significant	-2.82601	0.0270428	down-regulated	1.11808	0.208127	non-significant	0.943598	0.42464	non-significant	SRS	Zinc finger, lateral root primordium type 1
1097	Asp01G018810	0.120228	0.779243	non-significant	-0.151569	0.68291	non-significant	-0.175634	0.665167	non-significant	-0.122661	0.695813	non-significant	0.149988	0.634883	non-significant	-0.0798183	0.831081	non-significant		E2 ubiquitin-conjugating enzyme
1098	Asp01G018840	-0.905242	0.505127	non-significant	-2.97667	0.036855	down-regulated	0.352964	0.823012	non-significant	-0.548311	0.669185	non-significant	0.88196	0.292547	non-significant	1.528	0.171137	non-significant		Probable LRR receptor-like serine/threonine-protein kinase At4g36180
1099	Asp01G018870	-0.174123	0.834849	non-significant	0.133682	0.874407	non-significant	-0.0827844	0.917464	non-significant	-0.0662818	0.949009	non-significant	0.787609	0.27214	non-significant	-0.423435	0.642314	non-significant	GATA	GATA transcription factor
1100	Asp01G018910	-0.759256	0.188578	non-significant	-0.925922	0.141663	non-significant	1.39755	0.0068845	up-regulated	0.881776	0.0370567	non-significant	0.927422	0.0393539	non-significant	0.925172	0.0710474	non-significant		Ferulate 5-hydroxylase
1101	Asp01G018950	-0.117244	0.80484	non-significant	-0.00772766	0.986576	non-significant	0.587337	0.163226	non-significant	0.0655955	0.836849	non-significant	-0.159725	0.624363	non-significant	0.50131	0.164896	non-significant		Protein CHAPERONE-LIKE PROTEIN OF POR1, chloroplastic
1102	Asp01G018980	0.21567	0.560119	non-significant	0.160278	0.61525	non-significant	0.465969	0.242368	non-significant	-0.00620434	0.982119	non-significant	-0.150459	0.603623	non-significant	0.157456	0.661284	non-significant		V-type proton ATPase proteolipid subunit
1103	Asp01G019030	0.521023	0.185465	non-significant	0.430382	0.212504	non-significant	0.207855	0.58003	non-significant	-0.274424	0.400522	non-significant	-0.12039	0.72018	non-significant	-0.0220213	0.954229	non-significant		Zinc finger CCCH domain-containing protein 30
1104	Asp01G019040	0.0368283	0.921317	non-significant	0.110461	0.737915	non-significant	0.128337	0.721234	non-significant	-0.0261967	0.925619	non-significant	-0.00554902	0.985307	non-significant	-0.0452169	0.895442	non-significant		Peptidyl-prolyl cis-trans isomerase
1105	Asp01G019050	0.181413	0.712359	non-significant	0.228497	0.603983	non-significant	0.21365	0.659001	non-significant	0.0138524	0.97222	non-significant	0.207877	0.572437	non-significant	0.559613	0.199684	non-significant
1106	Asp01G019060	0.470091	0.802093	non-significant	-2.82958	0.0533238	non-significant	3.58391	0.000448393	up-regulated	0.956519	0.118532	non-significant	1.83657	0.00478933	up-regulated	3.63521	3.2e-09	up-regulated
1107	Asp01G019080	-0.200342	0.625025	non-significant	-0.726927	0.0568984	non-significant	0.560806	0.150902	non-significant	-0.504703	0.114598	non-significant	-0.735166	0.0258596	non-significant	0.046277	0.896809	non-significant		Polyamine-modulated factor 1-binding protein
1108	Asp01G019090	0.246422	0.864519	non-significant	-0.870371	0.433551	non-significant	2.93905	0.00224818	up-regulated	0.0174925	1	non-significant	0.193959	0.788464	non-significant	1.73949	0.0425338	up-regulated
1109	Asp01G019100	0.40951	0.251187	non-significant	0.41033	0.195891	non-significant	-0.144822	0.690975	non-significant	0.0645688	0.816486	non-significant	0.166519	0.567828	non-significant	-0.256635	0.454339	non-significant		Stress Associated RNA-binding protein 1
1110	Asp01G019110	0.193351	0.774438	non-significant	-0.288083	0.640176	non-significant	1.5217	0.0084499	up-regulated	0.219715	0.664346	non-significant	-0.387864	0.446528	non-significant	1.41024	0.0176568	up-regulated		Transmembrane protein
1111	Asp01G019160	-1.07754	0.267022	non-significant	-0.393405	0.657111	non-significant	0.357215	0.697143	non-significant	-1.26418	0.0118335	down-regulated	-0.512979	0.29386	non-significant	0.731529	0.217044	non-significant		Flavanone 3-hydroxylase
1112	Asp01G019170	-0.252585	0.622767	non-significant	0.0433627	0.919899	non-significant	-0.20562	0.664815	non-significant	-0.901049	0.0271686	non-significant	-0.618751	0.122926	non-significant	0.166477	0.735286	non-significant		DNA-(apurinic or apyrimidinic site) endonuclease 2
1113	Asp01G019180	0.917893	0.0544445	non-significant	0.784285	0.0678845	non-significant	0.487099	0.301283	non-significant	0.220545	0.508594	non-significant	0.346012	0.318674	non-significant	-0.207734	0.629309	non-significant		Mediator of RNA polymerase II transcription subunit 4
1114	Asp01G019200	0.171126	0.71964	non-significant	0.688794	0.105249	non-significant	-1.27379	0.00497769	down-regulated	0.54909	0.119745	non-significant	1.24582	0.000736654	up-regulated	-0.971297	0.0142484	non-significant		J domain-containing protein
1115	Asp01G019210	-0.433317	0.272233	non-significant	-0.308587	0.387982	non-significant	-0.895634	0.0332925	non-significant	-0.301372	0.293394	non-significant	-0.142763	0.655678	non-significant	-0.259438	0.482618	non-significant		Arm domain-containing protein
1116	Asp01G019220	-0.00787014	0.98757	non-significant	0.0101681	0.97994	non-significant	0.671061	0.13133	non-significant	0.0716553	0.811094	non-significant	-0.396882	0.164091	non-significant	0.611737	0.0967637	non-significant		Ferredoxin--NADP reductase, chloroplastic
1117	Asp01G019230	0.427423	0.240023	non-significant	0.455093	0.158756	non-significant	-0.177178	0.632557	non-significant	0.126772	0.647288	non-significant	0.2897	0.314517	non-significant	-0.324694	0.335071	non-significant		Cold shock protein 2
1118	Asp01G019250	-2.38976	2.17e-05	down-regulated	-3.34562	1.12e-10	down-regulated	-2.29728	1.55e-05	down-regulated	-0.938078	0.0784799	non-significant	-0.479877	0.370014	non-significant	-0.491334	0.533653	non-significant		Thaumatin-like protein 1
1119	Asp01G019300	1.97464	0.00127502	up-regulated	2.70972	0.000258987	up-regulated	-0.501444	0.543758	non-significant	-0.190074	0.753605	non-significant	0.408161	0.539614	non-significant	0.0631252	0.9308	non-significant		Rhodanese domain-containing protein
1120	Asp01G019310	0.437166	0.24164	non-significant	0.421137	0.219895	non-significant	-0.308074	0.421753	non-significant	0.188401	0.504803	non-significant	0.173072	0.583239	non-significant	-0.209989	0.56092	non-significant		26S proteasome regulatory subunit RPN10
1121	Asp01G019320	0.392534	0.490006	non-significant	0.180574	0.658805	non-significant	0.00960915	0.985156	non-significant	-1.29029	0.00197962	down-regulated	-0.598894	0.14452	non-significant	-1.76395	0.0014126	down-regulated		Alpha-mannosidase
1122	Asp01G019330	-0.239421	0.712977	non-significant	-0.690806	0.237095	non-significant	-2.70341	0.000559831	down-regulated	-0.185338	0.748596	non-significant	0.354471	0.559905	non-significant	-2.07672	0.009542	down-regulated		Protein EARLY-RESPONSIVE TO DEHYDRATION 7, chloroplastic
1123	Asp01G019340	-0.812519	0.288887	non-significant	-0.122237	0.836765	non-significant	-1.05641	0.156956	non-significant	1.05721	0.0460362	up-regulated	0.761178	0.14828	non-significant	0.526271	0.409279	non-significant		histidine kinase
1124	Asp01G019350	-0.0803025	0.839236	non-significant	0.0517882	0.882701	non-significant	0.231464	0.563449	non-significant	-0.111502	0.689501	non-significant	0.0540794	0.853912	non-significant	0.10687	0.765584	non-significant		Proteasome subunit alpha type
1125	Asp01G019360	0.39038	0.379792	non-significant	0.0100283	0.981923	non-significant	0.431334	0.319368	non-significant	-0.247385	0.499033	non-significant	-0.409966	0.267654	non-significant	0.0992551	0.830975	non-significant		Mitochondrial import inner membrane translocase
1126	Asp01G019370	-3.20834	0.00479314	down-regulated	-1.02818	0.242855	non-significant	0.0933266	0.921035	non-significant	-0.988365	0.231454	non-significant	0.173374	0.821821	non-significant	-0.392786	0.666591	non-significant		N-terminal acetyltransferase A, auxiliary subunit
1127	Asp01G019380	3.51146	0.270673	non-significant	6.01215	0.00465514	up-regulated	2.38326	0.572734	non-significant	0.377805	0.872608	non-significant	2.45131	0.0318215	up-regulated	-0.228003	1	non-significant		Nitrate regulatory gene2 protein-like
1128	Asp01G019460	-0.791653	0.457448	non-significant	0.482045	0.604427	non-significant	0.730904	0.432412	non-significant	0.760361	0.192142	non-significant	0.824413	0.169476	non-significant	0.248381	0.726292	non-significant		Protein MID1-COMPLEMENTING ACTIVITY 1
1129	Asp01G019470	-0.176792	0.70401	non-significant	-0.371176	0.357892	non-significant	-0.261118	0.53337	non-significant	0.0111427	0.975482	non-significant	-0.339276	0.367345	non-significant	-0.00266862	0.996189	non-significant		Polyamine-modulated factor 1/Kinetochore protein NNF1
1130	Asp01G019500	0.0540645	1	non-significant	2.93029	0.000745201	up-regulated	-0.252752	0.846996	non-significant	0.257537	0.760855	non-significant	-0.172749	0.845933	non-significant	-1.85992	0.0837602	non-significant
1131	Asp01G019560	0.415862	0.345181	non-significant	0.144089	0.703835	non-significant	-0.45947	0.286342	non-significant	0.122719	0.715303	non-significant	0.417877	0.210528	non-significant	-0.221397	0.601287	non-significant		CSC1/OSCA1-like 7TM region domain-containing protein
1132	Asp01G019570	-0.161538	0.658458	non-significant	-0.288462	0.368579	non-significant	0.352408	0.318768	non-significant	0.144462	0.592849	non-significant	0.0834171	0.769169	non-significant	0.419366	0.207722	non-significant		protein-serine/threonine phosphatase
1133	Asp01G019620	0.457679	0.507698	non-significant	0.300819	0.641029	non-significant	0.769982	0.23562	non-significant	0.259761	0.616512	non-significant	0.0620539	0.90712	non-significant	0.457392	0.472789	non-significant		Pentatricopeptide repeat-containing protein
1134	Asp01G019670	-0.824856	0.16032	non-significant	-0.980036	0.0651947	non-significant	-0.121988	0.839442	non-significant	-0.0339454	0.937349	non-significant	-0.0302861	0.946375	non-significant	0.854454	0.0840286	non-significant		DUF295 domain-containing protein
1135	Asp01G019680	0.515117	0.249357	non-significant	1.17775	0.00257951	up-regulated	0.557791	0.19925	non-significant	0.343936	0.254715	non-significant	0.643512	0.0319861	non-significant	-0.185751	0.604748	non-significant		Conserved oligomeric Golgi complex subunit 8
1136	Asp01G019700	-0.555621	0.748394	non-significant	-2.04743	0.182249	non-significant	-0.0836287	0.955984	non-significant	-2.48028	0.0094265	down-regulated	-2.26998	0.010956	down-regulated	-1.96698	0.0705613	non-significant		Glycosyltransferase
1137	Asp01G019720	-1.77353	0.0196451	down-regulated	-0.853467	0.176247	non-significant	-1.75362	0.0162019	down-regulated	-0.590495	0.226186	non-significant	-0.518611	0.30635	non-significant	-1.89856	0.00283375	down-regulated		DUF241 domain protein (Fragment)
1138	Asp01G019730	-1.9829	0.168132	non-significant	-1.23911	0.258842	non-significant	-0.369093	0.691545	non-significant	-0.97852	0.139388	non-significant	-2.22255	0.00185999	down-regulated	-0.863292	0.25578	non-significant		DUF241 domain-containing protein
1139	Asp01G019740	0.0708952	0.95803	non-significant	0.484695	0.640214	non-significant	2.15219	0.0379688	up-regulated	-0.715157	0.279672	non-significant	-1.09133	0.095304	non-significant	0.772739	0.327098	non-significant		DUF241 domain protein (Fragment)
1140	Asp01G019810	-0.0460912	0.921132	non-significant	-1.64223	2.61e-05	down-regulated	-1.35645	0.0038766	down-regulated	-0.328915	0.53685	non-significant	-1.62376	0.00209497	down-regulated	-0.440827	0.427547	non-significant		Strictosidine synthase conserved region domain-containing protein
1141	Asp01G019820	0.765679	0.132726	non-significant	-0.0911611	0.813041	non-significant	-1.2613	0.0153857	down-regulated	0.0560867	0.877026	non-significant	-0.489993	0.143619	non-significant	-0.721573	0.0811255	non-significant		Strictosidine synthase conserved region domain-containing protein
1142	Asp01G019830	-1.45407	0.20521	non-significant	0.755211	0.430516	non-significant	1.86083	0.0760125	non-significant	-0.802213	0.281862	non-significant	0.994135	0.157475	non-significant	1.65241	0.0265597	up-regulated		Acyl-activating enzyme 2
1143	Asp01G019840	-1.10382	0.249906	non-significant	-1.19277	0.163901	non-significant	1.73035	0.0360279	up-regulated	0.354337	0.647849	non-significant	-0.836494	0.194931	non-significant	2.53926	0.000243238	up-regulated		Acyl-activating enzyme 1, peroxisomal
1144	Asp01G019850	0.518525	0.178987	non-significant	0.457198	0.170534	non-significant	-0.719737	0.0661682	non-significant	-0.285328	0.303409	non-significant	-0.152094	0.605812	non-significant	-0.918873	0.0137947	non-significant
1145	Asp01G019870	0.207595	0.673555	non-significant	0.375813	0.415072	non-significant	0.19625	0.762756	non-significant	-0.244885	0.455429	non-significant	0.12074	0.693076	non-significant	-0.320386	0.588422	non-significant		Phosphoserine aminotransferase
1146	Asp01G019880	0.271408	0.457331	non-significant	0.013322	0.966788	non-significant	0.373496	0.336989	non-significant	-0.0480772	0.858883	non-significant	0.0561616	0.844764	non-significant	0.139706	0.689727	non-significant		Ubiquitin domain-containing protein DSK2a-like
1147	Asp01G019900	-0.296944	0.755466	non-significant	-0.065712	0.945734	non-significant	-1.89894	0.0803168	non-significant	-0.203009	0.870971	non-significant	0.402728	0.598934	non-significant	0.522842	0.627675	non-significant		Phosphoinositide phosphatase SAC7
1148	Asp01G019910	2.212	0.000829887	up-regulated	1.33838	0.0287192	up-regulated	0.688498	0.297778	non-significant	-0.113955	0.766502	non-significant	-0.376154	0.375405	non-significant	-2.10259	0.00158974	down-regulated		Dirigent protein (Fragment)
1149	Asp01G019920	0.913123	0.036589	non-significant	0.501612	0.224608	non-significant	-0.451223	0.329235	non-significant	0.451874	0.309062	non-significant	0.157978	0.719668	non-significant	0.0679786	0.897864	non-significant		Dehydrodolichyl diphosphate synthase 6 isoform X1
1150	Asp01G019940	0.40362	0.298884	non-significant	0.0378872	0.908632	non-significant	-0.615299	0.099441	non-significant	0.0416007	0.881854	non-significant	0.05897	0.840855	non-significant	-0.43128	0.212068	non-significant		Heterogeneous nuclear ribonucleoprotein F
1151	Asp01G019950	0.300203	0.478818	non-significant	0.380686	0.3053	non-significant	-0.104149	0.802099	non-significant	0.14734	0.652899	non-significant	0.281243	0.410397	non-significant	0.152297	0.703428	non-significant
1152	Asp01G019970	0.0609069	0.876993	non-significant	-0.239263	0.473602	non-significant	-0.942118	0.0189727	non-significant	-0.0805475	0.76413	non-significant	-0.0776723	0.785288	non-significant	-0.327914	0.347866	non-significant		High mobility group (HMG)-box protein
1153	Asp01G020000	0.42074	0.292386	non-significant	0.0933516	0.792033	non-significant	-0.893994	0.0282278	non-significant	-0.40235	0.148002	non-significant	-0.289676	0.335988	non-significant	-0.79595	0.0213894	non-significant		Putative transcription factor (Fragment)
1154	Asp01G020010	0.649422	0.607221	non-significant	-2.04218	0.065541	non-significant	-0.967877	0.365903	non-significant	-3.3017	0.349713	non-significant	-0.000886598	1	non-significant	1.15183	0.561798	non-significant		PGG domain-containing protein
1155	Asp01G020020	0.791736	0.0497873	non-significant	0.690495	0.0480435	non-significant	-0.119849	0.764926	non-significant	0.347163	0.272236	non-significant	0.406936	0.195134	non-significant	-0.40208	0.284059	non-significant		non-specific serine/threonine protein kinase
1156	Asp01G020040	1.83204	0.00596756	up-regulated	0.738313	0.266333	non-significant	0.360983	0.672347	non-significant	1.75045	0.0012906	up-regulated	0.993191	0.0203146	non-significant	0.775108	0.445461	non-significant		Glutamate receptor
1157	Asp01G020050	0.942634	0.252795	non-significant	-0.671149	0.376764	non-significant	-2.2695	0.0405087	down-regulated	-0.926147	0.156325	non-significant	-1.36513	0.034556	down-regulated	-2.83773	0.000843602	down-regulated		Glutamate receptor
1158	Asp01G020070	-0.164078	0.723843	non-significant	-0.339659	0.393114	non-significant	0.654844	0.110251	non-significant	-0.0652314	0.843751	non-significant	-0.184242	0.615723	non-significant	1.0919	0.00280937	up-regulated		Glutamate receptor
1159	Asp01G020080	-0.295501	0.428902	non-significant	-0.582213	0.0756486	non-significant	-0.267562	0.472784	non-significant	-0.29443	0.306596	non-significant	-0.502695	0.112933	non-significant	-0.0270822	0.939101	non-significant		Protein kinase domain-containing protein
1160	Asp01G020090	-0.00483807	0.990457	non-significant	0.107083	0.743887	non-significant	-0.099302	0.788824	non-significant	-0.354292	0.205579	non-significant	-0.289589	0.323865	non-significant	-0.249759	0.461504	non-significant		Exosome complex exonuclease RRP44 homolog A
1161	Asp01G020110	0.0952705	0.803718	non-significant	0.00583839	0.987065	non-significant	0.0900171	0.806998	non-significant	-0.0183476	0.951894	non-significant	-0.095913	0.759018	non-significant	-0.23165	0.520122	non-significant		Septin and tuftelin-interacting protein 1 homolog 1
1162	Asp01G020120	-0.267054	0.579464	non-significant	0.212034	0.574668	non-significant	-0.567396	0.182198	non-significant	0.17271	0.57862	non-significant	0.242683	0.45479	non-significant	0.14153	0.74141	non-significant
1163	Asp01G020130	0.355128	0.565798	non-significant	-0.156164	0.716828	non-significant	-2.60104	8.1e-07	down-regulated	0.684758	0.173069	non-significant	0.386369	0.362321	non-significant	-0.918108	0.0919449	non-significant		RING-H2 finger protein ATL8
1164	Asp01G020140	0.30101	0.448496	non-significant	0.0910573	0.785684	non-significant	0.128602	0.723534	non-significant	0.194503	0.50968	non-significant	0.266268	0.376982	non-significant	0.241409	0.492776	non-significant
1165	Asp01G020180	-0.173248	0.641199	non-significant	-0.217676	0.528116	non-significant	-1.29445	0.000627176	down-regulated	-0.423988	0.142073	non-significant	-0.396163	0.258272	non-significant	-1.26729	0.000601119	down-regulated		Plant intracellular Ras-group-related LRR protein 4
1166	Asp01G020190	-0.104421	0.840451	non-significant	0.241518	0.578342	non-significant	0.983297	0.0266817	non-significant	0.250675	0.500777	non-significant	0.422627	0.240696	non-significant	0.377764	0.385331	non-significant
1167	Asp01G020200	0.68233	0.0723506	non-significant	0.883375	0.00915394	non-significant	0.469203	0.208821	non-significant	0.344255	0.212388	non-significant	0.422423	0.141025	non-significant	-0.128606	0.700304	non-significant
1168	Asp01G020220	0.0876966	0.815274	non-significant	0.299231	0.371759	non-significant	-1.54457	0.000417771	down-regulated	-0.377141	0.353527	non-significant	-0.00676875	0.985173	non-significant	-1.32687	0.00387304	down-regulated		3-hydroxy-3-methylglutaryl coenzyme A reductase
1169	Asp01G020240	0.88593	0.139494	non-significant	1.49738	0.00262966	up-regulated	0.982095	0.082237	non-significant	0.919133	0.0303481	non-significant	1.00802	0.0146239	up-regulated	0.495052	0.370271	non-significant		Thioredoxin reductase
1170	Asp01G020260	0.529872	0.252829	non-significant	0.81411	0.0480977	non-significant	0.564908	0.201995	non-significant	0.302687	0.355292	non-significant	0.429407	0.190762	non-significant	-0.02816	0.943702	non-significant		Serine/threonine-protein phosphatase
1171	Asp01G020280	-0.000752078	1	non-significant	-0.997653	0.131302	non-significant	0.384829	0.541686	non-significant	-0.401387	0.554539	non-significant	-1.0461	0.101406	non-significant	1.08837	0.111938	non-significant		Auxin efflux carrier
1172	Asp01G020330	-0.612971	0.252287	non-significant	0.359157	0.439092	non-significant	0.0558306	0.910391	non-significant	-0.141967	0.728006	non-significant	0.0218875	0.958025	non-significant	0.882962	0.0631008	non-significant		Subtilisin-like serine-protease S
1173	Asp01G020340	-1.03715	0.0567214	non-significant	-0.57612	0.229291	non-significant	0.761352	0.191303	non-significant	-0.167111	0.623428	non-significant	0.115353	0.74691	non-significant	0.313913	0.420363	non-significant		Small heat shock protein HSP
1174	Asp01G020360	-0.0525497	0.93247	non-significant	-0.0641667	0.904147	non-significant	0.344435	0.546684	non-significant	-0.134553	0.780378	non-significant	0.425878	0.402954	non-significant	-0.196154	0.74098	non-significant
1175	Asp01G020370	0.564026	0.151582	non-significant	0.927727	0.00810049	non-significant	-0.145527	0.709705	non-significant	0.229935	0.42855	non-significant	0.569668	0.0560271	non-significant	-0.522007	0.156838	non-significant		apyrase
1176	Asp01G020390	-3.08392	5.01e-08	down-regulated	-3.57799	4.15e-10	down-regulated	-2.42331	9.22e-05	down-regulated	0.284335	0.634749	non-significant	0.939778	0.0736932	non-significant	-1.16361	0.145166	non-significant		Putative polar-amino-acid-transporting ATPase
1177	Asp01G020410	0.0464808	0.910249	non-significant	-0.106795	0.782355	non-significant	0.485993	0.21613	non-significant	-0.0289564	0.920289	non-significant	-0.188168	0.597147	non-significant	0.221916	0.552023	non-significant
1178	Asp01G020420	-0.69897	0.20332	non-significant	-0.291891	0.599413	non-significant	-0.383397	0.502766	non-significant	-0.102335	0.822823	non-significant	-0.756846	0.0926105	non-significant	-0.366022	0.457787	non-significant		Abscisic acid 8'-hydroxylase 1
1179	Asp01G020430	0.954963	0.0209919	non-significant	1.18448	0.00164725	up-regulated	0.263566	0.503518	non-significant	0.294402	0.326523	non-significant	0.501892	0.0879444	non-significant	-0.500129	0.137578	non-significant
1180	Asp01G020450	0.179728	0.832519	non-significant	0.505466	0.505466	non-significant	1.8026	0.0321563	up-regulated	-0.262667	0.497184	non-significant	-0.362151	0.346955	non-significant	1.10887	0.0393256	up-regulated		Long-chain-alcohol oxidase
1181	Asp01G020480	0.294439	0.551467	non-significant	0.272236	0.512705	non-significant	0.383896	0.393405	non-significant	0.182066	0.612256	non-significant	0.16424	0.65015	non-significant	0.242834	0.587986	non-significant		Pentatricopeptide repeat-containing protein
1182	Asp01G020490	0.429859	0.684193	non-significant	0.234739	0.8319	non-significant	-4.28567	0.00283298	down-regulated	0.73261	0.425897	non-significant	1.07809	0.214577	non-significant	-0.0619285	0.969492	non-significant		Late embryogenesis abundant protein LEA-2 subgroup domain-containing protein
1183	Asp01G020510	-0.229356	0.749386	non-significant	-0.51819	0.416294	non-significant	0.42746	0.498491	non-significant	0.262318	0.547303	non-significant	-0.362336	0.425324	non-significant	-0.320272	0.572914	non-significant		Rop guanine nucleotide exchange factor 14
1184	Asp01G020520	-1.15934	0.0541812	non-significant	-0.161263	0.75717	non-significant	-0.775898	0.179235	non-significant	-0.359719	0.506847	non-significant	-0.202556	0.7741	non-significant	-1.34655	0.11414	non-significant		non-specific serine/threonine protein kinase
1185	Asp01G020530	-0.153904	0.843748	non-significant	0.342377	0.606391	non-significant	1.51077	0.0156224	up-regulated	0.811544	0.0619578	non-significant	0.934159	0.0196482	non-significant	0.752539	0.143268	non-significant		RING finger protein
1186	Asp01G020540	0.224445	0.758194	non-significant	0.631681	0.347367	non-significant	0.203745	0.781381	non-significant	0.405668	0.369989	non-significant	0.278663	0.584489	non-significant	0.647521	0.263122	non-significant
1187	Asp01G020550	-5.55932	0.0167433	down-regulated	2.76362	0.0836003	non-significant	0.708413	0.710848	non-significant	0.624156	0.432365	non-significant	2.4681	0.00130498	up-regulated	-0.760321	0.413538	non-significant
1188	Asp01G020560	-0.85893	0.244019	non-significant	0.179195	0.799896	non-significant	0.785513	0.321706	non-significant	-0.141348	0.657804	non-significant	0.640588	0.0476494	non-significant	0.377107	0.478302	non-significant
1189	Asp01G020570	0.0520182	0.918703	non-significant	0.487493	0.236268	non-significant	0.341867	0.452971	non-significant	0.317514	0.391109	non-significant	0.556969	0.126609	non-significant	0.449884	0.331349	non-significant		Pentatricopeptide repeat-containing protein
1190	Asp01G020580	-0.641462	0.329696	non-significant	-0.300268	0.606034	non-significant	0.929524	0.098127	non-significant	-0.186777	0.716287	non-significant	0.0491918	0.928689	non-significant	1.34598	0.0132378	up-regulated		Protein NUCLEAR FUSION DEFECTIVE 4
1191	Asp01G020620	0.0337016	0.939662	non-significant	-0.208182	0.599767	non-significant	0.115922	0.779076	non-significant	-0.0771824	0.813328	non-significant	-0.178647	0.585512	non-significant	-0.00744062	0.985198	non-significant		Spermidine-binding periplasmic protein SpuE
1192	Asp01G020630	-2.08164	0.0854126	non-significant	-1.5397	0.101905	non-significant	-1.22741	0.233807	non-significant	-1.65519	0.135694	non-significant	-1.92582	0.0807933	non-significant	-4.16064	0.00297386	down-regulated		RING-type domain-containing protein
1193	Asp01G020640	0.153163	0.714961	non-significant	0.356941	0.341182	non-significant	0.460563	0.2531	non-significant	0.0644763	0.842805	non-significant	0.150222	0.655669	non-significant	-0.0935629	0.810033	non-significant
1194	Asp01G020680	0.294379	0.522135	non-significant	0.271786	0.532931	non-significant	-0.131134	0.783235	non-significant	-0.147679	0.618778	non-significant	-0.190466	0.557873	non-significant	0.0810601	0.830472	non-significant		Methyltransferase
1195	Asp01G020690	0.0215561	0.962745	non-significant	-0.390333	0.327318	non-significant	-0.845536	0.0588662	non-significant	-0.190253	0.570116	non-significant	-0.244951	0.480489	non-significant	-0.439445	0.29959	non-significant		Glycine--tRNA ligase beta subunit
1196	Asp01G020700	-2.00399	0.00254119	down-regulated	-1.22537	0.0327485	down-regulated	-2.27596	0.0170706	down-regulated	-1.62532	0.0685469	non-significant	-0.550452	0.444863	non-significant	-0.685449	0.427702	non-significant		Mechanosensitive ion channel protein
1197	Asp01G020710	0.439302	0.24754	non-significant	0.177168	0.588937	non-significant	-0.440796	0.256281	non-significant	-0.140989	0.600025	non-significant	-0.0814119	0.775413	non-significant	-0.352612	0.304041	non-significant		Protein kinase domain-containing protein
1198	Asp01G020720	-1.51848	0.0564294	non-significant	-0.628528	0.36174	non-significant	-2.24605	0.00610563	down-regulated	0.381487	0.530601	non-significant	0.673288	0.251021	non-significant	-0.907964	0.23542	non-significant		Putative brevis radix (BRX) domain-containing protein
1199	Asp01G020750	0.510949	0.320087	non-significant	0.3816	0.405906	non-significant	0.675408	0.16549	non-significant	-0.0453856	0.908019	non-significant	-0.266168	0.497281	non-significant	0.361387	0.424139	non-significant		Cadmium-induced protein AS8
1200	Asp01G020770	0.528548	0.227971	non-significant	0.706049	0.111594	non-significant	0.540783	0.252224	non-significant	-0.326808	0.442526	non-significant	0.0199034	0.96178	non-significant	-0.927253	0.0810817	non-significant		Isoflavone reductase homolog
1201	Asp01G020790	-0.198704	0.775471	non-significant	1.02038	0.0730216	non-significant	0.545247	0.371917	non-significant	-0.0328172	0.932741	non-significant	0.274935	0.450971	non-significant	-0.579354	0.211237	non-significant
1202	Asp01G020840	0.233453	0.544017	non-significant	-0.134469	0.683191	non-significant	-0.460419	0.255022	non-significant	-0.123898	0.643726	non-significant	-0.178183	0.528206	non-significant	-0.251098	0.470544	non-significant		E2 ubiquitin-conjugating enzyme
1203	Asp01G020850	-0.659126	0.383603	non-significant	0.675459	0.303004	non-significant	-0.256002	0.725495	non-significant	-0.772234	0.081424	non-significant	0.36808	0.364766	non-significant	-1.17931	0.0379731	down-regulated		Phosphatidylinositol/phosphatidylcholine transfer protein SFH13
1204	Asp01G020920	-0.3838	0.693005	non-significant	-0.71885	0.381737	non-significant	0.436988	0.635956	non-significant	-0.246417	0.655574	non-significant	-1.28408	0.0234264	down-regulated	0.572534	0.337496	non-significant		Protein WEAK CHLOROPLAST MOVEMENT UNDER BLUE LIGHT 1-like
1205	Asp01G020940	0.261215	0.517671	non-significant	-0.159962	0.654751	non-significant	-0.00316512	0.993918	non-significant	0.169178	0.577127	non-significant	0.0488541	0.878	non-significant	0.110711	0.762165	non-significant	bZIP
1206	Asp01G020950	0.171816	0.724259	non-significant	-0.21276	0.634446	non-significant	1.13091	0.00799493	up-regulated	0.257564	0.511763	non-significant	-0.0140092	0.972707	non-significant	1.04775	0.0129545	up-regulated		Gut esterase 1
1207	Asp01G020960	0.0323088	0.930117	non-significant	-0.0331477	0.918346	non-significant	0.271695	0.445752	non-significant	-0.0560769	0.837179	non-significant	-0.191391	0.503871	non-significant	0.0811996	0.814318	non-significant		Putative transcription regulator SAP family
1208	Asp01G020990	0.740542	0.107227	non-significant	-0.0849836	0.837701	non-significant	0.486751	0.250828	non-significant	0.00974351	0.978047	non-significant	-0.655968	0.0812177	non-significant	0.25943	0.509832	non-significant		Actin-related protein 8
1209	Asp01G021000	0.182134	0.6824	non-significant	0.326287	0.38908	non-significant	0.638488	0.110367	non-significant	0.333377	0.32231	non-significant	-0.236362	0.428757	non-significant	0.787124	0.0339908	non-significant		Phototropin-2 isoform C
1210	Asp01G021010	-1.5074	0.00726791	down-regulated	-2.02889	9.58e-05	down-regulated	-1.59115	0.0246064	down-regulated	0.255264	0.581747	non-significant	0.311549	0.532707	non-significant	-1.48408	0.0449711	down-regulated
1211	Asp01G021030	-0.00740079	0.987685	non-significant	0.253679	0.514975	non-significant	0.295239	0.472655	non-significant	0.0114475	0.973203	non-significant	0.209772	0.527562	non-significant	0.0546376	0.893062	non-significant		Arp2/3 complex 34 kDa subunit
1212	Asp01G021070	-0.504833	0.367131	non-significant	-0.371702	0.449948	non-significant	0.838147	0.0868078	non-significant	-0.0779018	0.826574	non-significant	-0.368805	0.312913	non-significant	0.666182	0.109073	non-significant		Ycf3-interacting protein 1, chloroplastic
1213	Asp01G021090	0.111543	0.759073	non-significant	0.126933	0.69721	non-significant	0.318269	0.371192	non-significant	0.115562	0.671919	non-significant	0.0965397	0.738306	non-significant	0.062574	0.852773	non-significant		UBX domain-containing protein
1214	Asp01G021110	-0.241724	0.600096	non-significant	-0.366813	0.387726	non-significant	0.647991	0.196398	non-significant	-0.478836	0.134609	non-significant	-0.499776	0.126107	non-significant	-0.0204209	0.965661	non-significant		NADPH-dependent aldo-keto reductase, chloroplastic
1215	Asp01G021120	0.362374	0.556862	non-significant	0.640453	0.237646	non-significant	0.449609	0.44332	non-significant	0.286306	0.472784	non-significant	0.686314	0.0747464	non-significant	-0.285144	0.58134	non-significant		Histone-lysine N-methyltransferase family member SUVH9-like
1216	Asp01G021130	-0.913052	0.270468	non-significant	-0.288181	0.689266	non-significant	1.65406	0.0113412	up-regulated	-0.126198	0.828369	non-significant	-0.0890289	0.871793	non-significant	0.719936	0.253145	non-significant		Pentatricopeptide repeat-containing protein
1217	Asp01G021140	0.844531	0.103771	non-significant	2.03838	2.61e-07	up-regulated	0.403643	0.42342	non-significant	-0.288291	0.598762	non-significant	0.764927	0.0855433	non-significant	1.40887	0.0124945	up-regulated		NON-SPECIFIC LIPID-TRANSFER PROTEIN 4.1
1218	Asp01G021170	0.235211	0.546916	non-significant	-0.0680648	0.835008	non-significant	-0.482271	0.188687	non-significant	-0.0412265	0.885159	non-significant	-0.0784525	0.795005	non-significant	-0.219482	0.529941	non-significant		TSL-kinase interacting protein 1
1219	Asp01G021180	-1.57988	0.0552163	non-significant	-2.45746	0.000132726	down-regulated	0.738406	0.370815	non-significant	1.20273	0.117061	non-significant	0.863894	0.208035	non-significant	2.40681	0.00353607	up-regulated		Phosphate transporter
1220	Asp01G021190	-3.26512	0.0535433	non-significant	3.04449	0.025334	up-regulated	-3.66065	0.0294888	down-regulated	2.67187	0.000334954	up-regulated	3.30175	2.69e-05	up-regulated	1.16944	0.188644	non-significant		Lysine-rich arabinogalactan protein 19
1221	Asp01G021240	-2.23722	0.254482	non-significant	-4.82282	0.0398309	down-regulated	-5.25125	0.0252508	down-regulated	1.73427	0.227652	non-significant	0.438378	0.819425	non-significant	-5.224	0.0285856	down-regulated	FAR1
1222	Asp01G021250	-0.667932	0.266356	non-significant	-1.17291	0.0428968	down-regulated	0.943789	0.115281	non-significant	-0.0722235	0.878876	non-significant	-0.712735	0.108077	non-significant	0.966956	0.0535767	non-significant		Phospholipid-transporting ATPase
1223	Asp01G021260	5.82793	0.0140193	up-regulated	4.3335	0.121533	non-significant	3.77262	0.145815	non-significant	-0.322288	0.909807	non-significant	-0.154549	1	non-significant	-1.5925	0.345932	non-significant		Probable calcium-binding protein CML16
1224	Asp01G021300	-1.17108	0.0551615	non-significant	-1.4078	0.00620515	down-regulated	-0.696004	0.217139	non-significant	0.105769	0.883167	non-significant	0.37629	0.594025	non-significant	-1.20359	0.163158	non-significant	bZIP	Basic leucine zipper 43-like
1225	Asp01G021310	-0.336861	0.688044	non-significant	-0.249275	0.729572	non-significant	1.08968	0.121289	non-significant	0.0326853	0.943068	non-significant	-0.192873	0.671013	non-significant	0.693772	0.202564	non-significant		Protein PHYLLO, chloroplastic
1226	Asp01G021330	-0.303687	0.628312	non-significant	-0.463742	0.405864	non-significant	1.08589	0.0460314	up-regulated	0.1093	0.809195	non-significant	-0.00885847	0.986086	non-significant	1.28748	0.0189506	up-regulated		CRS2-associated factor 2, chloroplastic
1227	Asp01G021340	-1.18911	0.169993	non-significant	-0.60544	0.434359	non-significant	-2.23573	0.019184	down-regulated	0.259258	0.672076	non-significant	0.461919	0.443847	non-significant	0.0339378	0.976253	non-significant		UDP-N-acetylglucosamine-N-acetylmuramyl-pyrophosphoryl-undecaprenol N-acetylglucosamine protein
1228	Asp01G021350	-2.75317	5.55e-05	down-regulated	-1.50591	0.00496185	down-regulated	-1.34616	0.0196585	down-regulated	0.992868	0.0862359	non-significant	1.67587	0.000196737	up-regulated	-0.136531	0.82497	non-significant		F-box/kelch-repeat protein At1g23390
1229	Asp01G021360	-0.162643	0.874631	non-significant	-0.223304	0.79397	non-significant	-0.495531	0.587371	non-significant	-1.00214	0.295191	non-significant	-0.683421	0.459477	non-significant	-0.384979	0.715533	non-significant		Trichome birefringence-like N-terminal domain-containing protein
1230	Asp01G021410	0.590731	0.724212	non-significant	0.936078	0.527874	non-significant	1.55704	0.287626	non-significant	-0.506532	0.547299	non-significant	0.24486	0.755985	non-significant	-1.34849	0.23344	non-significant		High affinity nitrate transporter 2.5
1231	Asp01G021430	-0.0347091	0.927243	non-significant	-0.112802	0.735272	non-significant	-0.055518	0.878807	non-significant	-0.126981	0.663656	non-significant	-0.0545857	0.862117	non-significant	0.0063632	0.985854	non-significant
1232	Asp01G021450	-0.0716283	0.880686	non-significant	0.444726	0.23908	non-significant	0.436977	0.299891	non-significant	0.243932	0.389325	non-significant	-0.00212401	0.994064	non-significant	0.537425	0.146101	non-significant		Alpha-glucan water dikinase, chloroplastic
1233	Asp01G021480	-1.31077	0.177396	non-significant	-0.247106	0.797231	non-significant	-0.132177	0.888327	non-significant	1.00238	0.460327	non-significant	2.07029	0.216139	non-significant	1.95617	0.121199	non-significant		SOUL heme-binding protein
1234	Asp01G021500	-0.406506	0.629185	non-significant	-0.0452417	0.954127	non-significant	-1.49466	0.0770143	non-significant	-0.157327	0.74867	non-significant	-0.33791	0.487774	non-significant	-0.569824	0.356658	non-significant		Carboxyl-terminal proteinase
1235	Asp01G021520	0.106864	0.813138	non-significant	0.0503644	0.900219	non-significant	0.406257	0.323872	non-significant	0.0208782	0.951334	non-significant	0.0761758	0.821643	non-significant	0.0417452	0.919013	non-significant		Pentatricopeptide repeat-containing protein
1236	Asp01G021530	0.368478	0.324284	non-significant	0.284996	0.378073	non-significant	-0.0378862	0.921824	non-significant	0.133098	0.631382	non-significant	0.0890097	0.754775	non-significant	-0.222911	0.529923	non-significant
1237	Asp01G021560	0.289625	0.479456	non-significant	-0.32118	0.362041	non-significant	-0.0415047	0.915175	non-significant	0.185537	0.533161	non-significant	-0.0247313	0.935066	non-significant	0.0539203	0.877994	non-significant		Glycosyl transferase family 3 domain-containing protein
1238	Asp01G021570	0.467053	0.246475	non-significant	-0.147428	0.663125	non-significant	-0.527782	0.185777	non-significant	0.181209	0.550001	non-significant	0.280845	0.366135	non-significant	-0.101128	0.776025	non-significant		Cyclin-dependent protein kinase inhibitor SMR6
1239	Asp01G021580	-0.516573	0.296531	non-significant	-0.697212	0.110515	non-significant	0.303766	0.550074	non-significant	0.289519	0.357423	non-significant	0.356992	0.259618	non-significant	1.16729	0.00112829	up-regulated
1240	Asp01G021600	0.173397	0.71183	non-significant	-0.00412079	0.992888	non-significant	0.293662	0.507803	non-significant	0.101776	0.78538	non-significant	0.455781	0.224289	non-significant	-0.276377	0.551875	non-significant		Protein DETOXIFICATION
1241	Asp01G021610	0.120036	0.739541	non-significant	0.227999	0.470027	non-significant	0.161901	0.663532	non-significant	0.169046	0.530531	non-significant	0.0967897	0.736212	non-significant	-0.150697	0.659195	non-significant		Large ribosomal subunit protein uL15/eL18 domain-containing protein
1242	Asp01G021630	-0.0716621	0.840026	non-significant	0.103704	0.740319	non-significant	-0.437185	0.215892	non-significant	-0.0255923	0.92541	non-significant	-0.00554758	0.984895	non-significant	-0.303604	0.387547	non-significant		Rhamnogalacturonan II specific xylosyltransferase
1243	Asp01G021690	-1.32747	0.0486743	down-regulated	-0.474651	0.48141	non-significant	-1.24738	0.0880125	non-significant	1.26372	0.00924006	up-regulated	1.41388	0.00462155	up-regulated	-0.296634	0.678308	non-significant		NPH3 domain-containing protein
1244	Asp01G021710	0.549867	0.16329	non-significant	0.519048	0.132363	non-significant	-1.65957	2.48e-05	down-regulated	0.0693387	0.82466	non-significant	0.393945	0.259207	non-significant	-1.15987	0.00545004	down-regulated		GLABRA2 expression modulator
1245	Asp01G021740	0.371399	0.797587	non-significant	0.163256	0.947283	non-significant	-0.502152	0.787561	non-significant	0.0762313	0.960465	non-significant	0.147678	0.905296	non-significant	-0.544656	0.658593	non-significant	ZF-HD	Zinc-finger homeodomain protein 2
1246	Asp01G021770	0.157244	0.737897	non-significant	0.176386	0.680675	non-significant	0.757284	0.0888164	non-significant	-0.355634	0.261816	non-significant	-0.224652	0.481507	non-significant	0.205957	0.599601	non-significant		ATP-dependent 6-phosphofructokinase 5
1247	Asp01G021790	-0.341626	0.494367	non-significant	-0.509039	0.290973	non-significant	-2.8421	6.11e-07	down-regulated	-0.459591	0.215844	non-significant	-0.809826	0.106274	non-significant	-1.30875	0.00404766	down-regulated		Mitochondrial uncoupling protein 5-like
1248	Asp01G021800	0.363863	0.403836	non-significant	0.647679	0.0749172	non-significant	-0.33746	0.422378	non-significant	0.141283	0.663444	non-significant	0.241335	0.437586	non-significant	-0.393248	0.305467	non-significant		mRNA export factor
1249	Asp01G021840	-0.293611	0.687335	non-significant	-0.318226	0.621608	non-significant	1.00504	0.116402	non-significant	-0.0070837	0.992883	non-significant	-0.326837	0.558576	non-significant	0.620106	0.322215	non-significant		Putative ribosomal protein S5 domain 2-type
1250	Asp01G021850	-0.400121	0.417587	non-significant	-0.521101	0.229075	non-significant	-0.807936	0.0937402	non-significant	-0.0844054	0.836053	non-significant	0.173743	0.660891	non-significant	0.0226244	0.964125	non-significant		J domain-containing protein
1251	Asp01G021870	0.0606085	0.918539	non-significant	0.57728	0.217658	non-significant	1.03646	0.0412794	up-regulated	0.206732	0.507146	non-significant	0.0503352	0.881757	non-significant	-0.0521328	0.896384	non-significant
1252	Asp01G021900	-1.43017	0.190382	non-significant	-0.382966	0.675516	non-significant	0.0141441	1	non-significant	0.757485	0.350951	non-significant	1.25469	0.107633	non-significant	-0.130425	0.90118	non-significant		Basic helix-loop-helix (BHLH) DNA-binding superfamily protein
1253	Asp01G021920	0.677748	0.339206	non-significant	-0.682778	0.310594	non-significant	-0.495191	0.506577	non-significant	-0.265565	0.605529	non-significant	-0.640866	0.211413	non-significant	-1.2372	0.0578218	non-significant		NAB domain-containing protein
1254	Asp01G021950	1.29394	0.156403	non-significant	1.92129	0.0200679	up-regulated	1.89273	0.0382927	up-regulated	1.03155	0.0578141	non-significant	0.872745	0.111295	non-significant	1.42178	0.0445852	up-regulated		Nucleobase-ascorbate transporter 11
1255	Asp01G021960	-0.599373	0.463967	non-significant	0.0646135	0.933053	non-significant	-0.273867	0.751355	non-significant	-0.416295	0.510544	non-significant	-0.699258	0.271139	non-significant	0.779976	0.378958	non-significant		AP2 domain-containing protein (Fragment)
1256	Asp01G022010	0.235715	0.573801	non-significant	0.567889	0.120684	non-significant	-0.25329	0.570223	non-significant	0.709329	0.0587937	non-significant	1.17043	0.00268042	up-regulated	-0.0982267	0.805727	non-significant
1257	Asp01G022040	-4.63974	0.0998901	non-significant	-1.98495	0.352935	non-significant	0.159243	0.943527	non-significant	-1.36737	0.234987	non-significant	-0.093644	0.955724	non-significant	-0.7168	0.5102	non-significant	Dof	Dof zinc finger protein
1258	Asp01G022050	-0.624738	0.455107	non-significant	-3.01818	0.000345843	down-regulated	-1.31729	0.187572	non-significant	-2.45514	0.558688	non-significant	0.593048	1	non-significant	2.04648	0.27169	non-significant		COPPER TRANSPORT PROTEIN ATOX1-RELATED
1259	Asp01G022090	-0.332225	0.621009	non-significant	0.165937	0.770687	non-significant	1.25705	0.0713835	non-significant	-1.13647	0.0664807	non-significant	-0.595472	0.305869	non-significant	-0.159681	0.84047	non-significant
1260	Asp01G022110	-0.70025	0.449245	non-significant	-1.13894	0.185058	non-significant	-0.38237	0.736894	non-significant	-0.0451767	1	non-significant	0.0395266	1	non-significant	0.742769	0.487516	non-significant		non-specific serine/threonine protein kinase
1261	Asp01G022120	-1.42824	0.257328	non-significant	-0.437437	0.674979	non-significant	-1.07817	0.341598	non-significant	-0.312132	1	non-significant	-3.50114	0.228616	non-significant	0.36793	1	non-significant		Legume lectin domain-containing protein
1262	Asp01G022140	1.15682	0.100667	non-significant	1.40005	0.0272963	up-regulated	0.423934	0.57186	non-significant	0.784348	0.205308	non-significant	1.53339	0.00734753	up-regulated	-0.152687	0.844127	non-significant		F-box protein interaction domain protein
1263	Asp01G022150	-0.268703	0.696083	non-significant	-1.46565	0.0302912	down-regulated	0.383565	0.536612	non-significant	0.925103	0.346073	non-significant	-1.01266	0.367903	non-significant	1.5185	0.123296	non-significant		non-specific serine/threonine protein kinase
1264	Asp01G022220	-0.301002	0.435643	non-significant	0.127645	0.709381	non-significant	-0.857834	0.0229325	non-significant	-0.116911	0.710796	non-significant	-0.0838156	0.783984	non-significant	-0.543806	0.13495	non-significant		Auxin-responsive protein
1265	Asp01G022230	-0.949038	0.0545846	non-significant	0.282712	0.431274	non-significant	0.895507	0.0535708	non-significant	0.12469	0.741516	non-significant	0.717955	0.0550947	non-significant	1.37725	0.00101598	up-regulated		Embryo sac development arrest 40
1266	Asp01G022240	-0.0382452	0.921078	non-significant	-0.131525	0.686016	non-significant	-0.882893	0.0183688	non-significant	-0.235205	0.42205	non-significant	-0.0148162	0.960388	non-significant	-0.475058	0.174041	non-significant		RING-Gid-type domain-containing protein
1267	Asp01G022250	0.279267	0.577519	non-significant	0.0356261	0.937769	non-significant	0.388446	0.410842	non-significant	-0.075061	0.852152	non-significant	-0.264911	0.506493	non-significant	0.105166	0.823049	non-significant		tRNA-dihydrouridine synthase
1268	Asp01G022260	-1.8822	0.0449398	down-regulated	-1.01139	0.187367	non-significant	0.264858	0.738756	non-significant	-1.67704	0.174891	non-significant	-1.7184	0.0790988	non-significant	-1.13051	0.253102	non-significant		phosphoenolpyruvate carboxykinase (ATP)
1269	Asp01G022300	0.0531286	0.890687	non-significant	-0.291762	0.368928	non-significant	-0.909013	0.0141292	non-significant	-0.0488245	0.864877	non-significant	-0.03844	0.897643	non-significant	-0.280938	0.419169	non-significant		Putative IQ motif, EF-hand binding, chromatin SPT2
1270	Asp01G022320	-0.191549	0.744021	non-significant	-0.655064	0.218825	non-significant	0.568212	0.284718	non-significant	-0.109555	0.811022	non-significant	-0.248917	0.575889	non-significant	0.601138	0.23814	non-significant		Carnitine/acylcarnitine translocase-like protein
1271	Asp01G022380	-0.423158	0.423684	non-significant	-1.65348	0.000677485	down-regulated	-1.1088	0.0743522	non-significant	0.105962	0.74328	non-significant	-0.215841	0.550151	non-significant	0.320344	0.435971	non-significant	bHLH	Transcription factor
1272	Asp01G022390	0.392239	0.3039	non-significant	0.510027	0.126419	non-significant	-0.839624	0.0382034	non-significant	0.152772	0.603089	non-significant	0.365572	0.205513	non-significant	-0.728842	0.0556073	non-significant		Probable ADP-ribosylation factor GTPase-activating protein AGD8
1273	Asp01G022400	0.487794	0.195042	non-significant	0.119148	0.733915	non-significant	0.0230027	0.951963	non-significant	0.284564	0.315744	non-significant	0.199299	0.512012	non-significant	-0.206595	0.557197	non-significant		Probable ADP-ribosylation factor GTPase-activating protein AGD8
1274	Asp01G022410	-2.71886	0.0164976	down-regulated	-4.11938	0.00167317	down-regulated	1.0874	0.333242	non-significant	-1.96805	0.217881	non-significant	-2.30846	0.158628	non-significant	0.264098	0.932884	non-significant		Ubiquitin carboxyl-terminal hydrolase
1275	Asp01G022450	0.169938	0.721314	non-significant	-0.644486	0.0650648	non-significant	-1.54413	0.000476968	down-regulated	0.390569	0.415391	non-significant	0.691153	0.127563	non-significant	-0.647179	0.212321	non-significant		PLATZ transcription factor family protein
1276	Asp01G022460	-0.667629	0.409716	non-significant	-0.420768	0.570473	non-significant	-2.31676	0.00844365	down-regulated	0.134217	0.82686	non-significant	0.418365	0.474345	non-significant	-0.456553	0.55893	non-significant		TORNADO 2, TETRASPANIN 1
1277	Asp01G022470	0.329407	0.766047	non-significant	1.94779	0.021516	up-regulated	1.17567	0.177843	non-significant	1.04449	0.075889	non-significant	1.25513	0.0343468	up-regulated	-0.296699	0.698632	non-significant		RING-type E3 ubiquitin transferase
1278	Asp01G022480	-2.50531	0.0171307	down-regulated	-1.34839	0.138704	non-significant	-0.743062	0.423904	non-significant	-0.0297987	0.987483	non-significant	-0.107595	0.895433	non-significant	0.359071	0.729367	non-significant	bHLH
1279	Asp01G022500	0.245689	0.60719	non-significant	0.555962	0.167209	non-significant	0.449364	0.313613	non-significant	-0.161111	0.659601	non-significant	0.171893	0.623061	non-significant	0.144342	0.737171	non-significant
1280	Asp01G022530	0.295706	0.453527	non-significant	0.0236934	0.9437	non-significant	-1.25679	0.000832021	down-regulated	0.11352	0.701159	non-significant	0.363142	0.232027	non-significant	-0.728415	0.0439143	non-significant	C3H	Zinc finger CCCH domain-containing protein 12
1281	Asp01G022550	0.607557	0.231851	non-significant	-0.85075	0.0234357	non-significant	-3.29204	5.93e-10	down-regulated	-1.08381	0.000318751	down-regulated	-1.48887	3.36e-05	down-regulated	-2.47114	1.05e-08	down-regulated		VTT domain-containing protein
1282	Asp01G022560	-1.17771	0.0114512	down-regulated	-1.50036	0.000354444	down-regulated	-2.10684	3.03e-05	down-regulated	-0.224753	0.456384	non-significant	-0.0330216	0.918946	non-significant	-0.697492	0.0542253	non-significant		Inositol-tetrakisphosphate 1-kinase
1283	Asp01G022570	-2.96517	8.72e-05	down-regulated	-1.82391	0.00690696	down-regulated	-2.99331	8.52e-05	down-regulated	-1.02658	0.0915618	non-significant	-0.612242	0.252008	non-significant	-1.22883	0.0705237	non-significant
1284	Asp01G022600	0.991031	0.0573596	non-significant	0.648644	0.178469	non-significant	0.339711	0.528111	non-significant	0.337045	0.471283	non-significant	0.500557	0.274867	non-significant	-0.557654	0.365265	non-significant		Calcium-binding protein CML11
1285	Asp01G022610	0.392528	0.416054	non-significant	0.149789	0.733075	non-significant	0.00988513	0.984951	non-significant	-0.0554122	0.889984	non-significant	0.118649	0.760975	non-significant	0.0977775	0.845493	non-significant
1286	Asp01G022630	-0.202872	0.706774	non-significant	-0.670509	0.181744	non-significant	-0.0118163	0.983641	non-significant	-0.423269	0.426573	non-significant	-0.275247	0.606946	non-significant	-0.192909	0.7663	non-significant		Transmembrane protein
1287	Asp01G022640	-0.061506	0.956418	non-significant	-0.0452336	0.96739	non-significant	-0.589107	0.523849	non-significant	-0.0563115	0.955018	non-significant	0.23321	0.760248	non-significant	0.260331	0.763921	non-significant		RRM domain-containing protein
1288	Asp01G022670	0.476482	0.224141	non-significant	0.126673	0.692495	non-significant	-0.800505	0.0238786	non-significant	-0.0488436	0.879264	non-significant	0.142795	0.634764	non-significant	-0.498852	0.162216	non-significant		Binding partner of ACD11 1
1289	Asp01G022680	-0.0450503	0.907405	non-significant	-0.222596	0.511428	non-significant	-1.17883	0.0031491	down-regulated	-0.225024	0.422951	non-significant	-0.106686	0.711803	non-significant	-0.765778	0.030411	non-significant		Syntaxin-22 isoform A
1290	Asp01G022690	0.28259	0.568156	non-significant	-0.183371	0.682768	non-significant	-0.245581	0.613365	non-significant	0.132536	0.728722	non-significant	-0.235071	0.559524	non-significant	-0.0753578	0.877184	non-significant
1291	Asp01G022700	-0.754713	0.382096	non-significant	-0.907406	0.238499	non-significant	0.840185	0.350387	non-significant	1.34875	0.0306542	up-regulated	1.09658	0.0771494	non-significant	1.64785	0.0331533	up-regulated	G2-like
1292	Asp01G022750	-0.0610785	1	non-significant	-4.09468	0.11096	non-significant	1.51515	0.238222	non-significant	2.85221	0.559336	non-significant	3.46024	0.228377	non-significant	3.44368	0.34319	non-significant	MIKC_MADS	MADS box protein PIM
1293	Asp01G022760	-0.170605	0.791681	non-significant	-0.705293	0.247356	non-significant	0.441932	0.452949	non-significant	-0.823834	0.131612	non-significant	-0.92987	0.0997167	non-significant	-0.38107	0.538959	non-significant		Chlororespiratory reduction 4
1294	Asp01G022770	-1.9634	0.217522	non-significant	-2.73017	0.07104	non-significant	-1.42433	0.410537	non-significant	-0.670853	0.655895	non-significant	-0.534	0.701391	non-significant	-0.0206624	1	non-significant		Sulfotransferase
1295	Asp01G022790	-3.43535	0.000112966	down-regulated	-0.547774	0.468136	non-significant	-2.25863	0.00152098	down-regulated	-0.847471	0.571856	non-significant	0.909594	0.460671	non-significant	-1.72379	0.19106	non-significant		Sulfotransferase
1296	Asp01G022820	-1.30124	0.0885507	non-significant	-1.98148	0.000153278	down-regulated	0.890125	0.0569968	non-significant	1.14663	0.0060632	up-regulated	0.24544	0.636535	non-significant	2.09407	2.46e-06	up-regulated		Sulfotransferase
1297	Asp01G022830	0.0595899	0.94798	non-significant	-0.123283	0.866144	non-significant	0.986934	0.196701	non-significant	0.486994	0.553885	non-significant	0.699735	0.41487	non-significant	2.17632	0.00504942	up-regulated		Sulfotransferase
1298	Asp01G022880	5.49405	0.0454577	up-regulated	5.30471	0.0290101	up-regulated	3.25777	0.349025	non-significant	2.6747	0.247122	non-significant	3.31999	0.0598863	non-significant	1.963	0.367927	non-significant
1299	Asp01G022910	-1.18057	0.0562637	non-significant	-0.680334	0.277074	non-significant	0.713543	0.321262	non-significant	-0.208148	0.538096	non-significant	0.63096	0.132823	non-significant	0.561232	0.329603	non-significant		D-aminoacyl-tRNA deacylase isoform X2
1300	Asp01G022940	-0.368747	0.299131	non-significant	-0.395229	0.20949	non-significant	-0.088324	0.812774	non-significant	0.161727	0.564228	non-significant	0.318206	0.28666	non-significant	0.383852	0.329837	non-significant		1-phosphatidylinositol 4-kinase
1301	Asp01G022950	-1.70651	0.0975355	non-significant	1.3505	0.161104	non-significant	0.0256986	0.989277	non-significant	1.66407	0.0114568	up-regulated	1.69524	0.0150843	up-regulated	-1.67244	0.10436	non-significant
1302	Asp01G022970	0.888158	0.417051	non-significant	-0.783783	0.541493	non-significant	3.18397	0.00122207	up-regulated	-0.746563	0.468158	non-significant	-1.58798	0.0960954	non-significant	1.40577	0.241333	non-significant	MYB	Transcription factor MYB16 (Fragment)
1303	Asp01G022990	0.395957	0.332933	non-significant	0.820704	0.0173358	non-significant	0.102116	0.787642	non-significant	0.190468	0.53396	non-significant	0.420413	0.149629	non-significant	-0.33611	0.329123	non-significant		DNA-directed RNA polymerase
1304	Asp01G023000	0.352307	0.52932	non-significant	-0.18969	0.70508	non-significant	0.625977	0.183951	non-significant	0.237379	0.525436	non-significant	0.175069	0.717816	non-significant	0.526907	0.265931	non-significant		Amino acid transporter avt6a, variant 2
1305	Asp01G023010	0.0977492	0.916409	non-significant	0.164243	0.839034	non-significant	0.936453	0.247149	non-significant	0.202895	0.776169	non-significant	0.962351	0.164398	non-significant	0.831669	0.294801	non-significant		Thioredoxin-like protein aaed1, chloroplastic
1306	Asp01G023020	-0.655315	0.371089	non-significant	-1.58128	0.0303116	down-regulated	-1.44274	0.0528459	non-significant	-0.130112	0.759301	non-significant	-0.297624	0.492197	non-significant	-0.240692	0.652557	non-significant		DYW domain-containing protein
1307	Asp01G023040	0.0958939	0.827325	non-significant	-0.382419	0.322433	non-significant	-1.07599	0.0180927	down-regulated	-0.253017	0.355916	non-significant	-0.495112	0.0935285	non-significant	-0.992182	0.00633887	non-significant		Pyrrolidone-carboxylate peptidase
1308	Asp01G023050	0.274943	0.721599	non-significant	1.40283	0.00818745	up-regulated	0.0297707	0.964696	non-significant	0.209171	0.629672	non-significant	0.0194644	0.963819	non-significant	-0.139059	0.825263	non-significant		Pectate lyase superfamily protein domain-containing protein
1309	Asp01G023060	-4.17062	0.00260054	down-regulated	-6.54777	2.64e-07	down-regulated	0.395438	0.681053	non-significant	-0.438468	0.743805	non-significant	-1.66968	0.0781486	non-significant	4.37599	4.29e-06	up-regulated		Pantothenate kinase 2-like
1310	Asp01G023070	-0.247028	0.591793	non-significant	-0.520223	0.25969	non-significant	0.670272	0.10778	non-significant	-1.01448	0.00268654	down-regulated	-1.55997	7.06e-06	down-regulated	0.103916	0.771304	non-significant		Enoyl-CoA hydratase/isomerase D
1311	Asp01G023110	-0.239012	0.501255	non-significant	0.00543191	0.986725	non-significant	-0.34966	0.341403	non-significant	-0.198389	0.497048	non-significant	-0.25535	0.393756	non-significant	-0.227823	0.528743	non-significant		Pantothenate kinase 2
1312	Asp01G023130	-0.144007	0.759256	non-significant	-0.6446	0.0849353	non-significant	-2.02478	1.36e-05	down-regulated	-0.682832	0.159352	non-significant	-1.3213	0.0206177	down-regulated	-2.52534	1.35e-06	down-regulated		protein-disulfide reductase
1313	Asp01G023150	-0.277095	0.757258	non-significant	-0.513486	0.532318	non-significant	0.558436	0.495872	non-significant	0.0637175	0.938052	non-significant	-0.631027	0.356102	non-significant	0.172527	0.829588	non-significant	bHLH	Putative transcription factor ABORTED MICROSPORES-like protein
1314	Asp01G023200	-0.546595	0.432758	non-significant	-0.513394	0.396011	non-significant	-1.50562	0.0630927	non-significant	-0.906771	0.082724	non-significant	-0.132187	0.769626	non-significant	-2.05855	0.00257346	down-regulated		Carbonic anhydrase
1315	Asp01G023230	0.25189	0.492993	non-significant	0.065514	0.842126	non-significant	0.655021	0.126148	non-significant	0.00403237	0.988222	non-significant	-0.0154489	0.956816	non-significant	0.355575	0.330914	non-significant		Single-stranded DNA binding protein Ssb-like OB fold domain-containing protein
1316	Asp01G023250	-0.089182	0.890231	non-significant	0.674136	0.0829604	non-significant	-1.96602	8.08e-05	down-regulated	0.298514	0.396262	non-significant	1.4325	0.000146684	up-regulated	-0.558342	0.188017	non-significant		BURP domain-containing protein
1317	Asp01G023260	-0.370574	0.462345	non-significant	-0.52082	0.253466	non-significant	-0.0834316	0.8623	non-significant	-0.244681	0.498721	non-significant	-0.65108	0.0679014	non-significant	-0.168747	0.686201	non-significant		Radical SAM core domain-containing protein
1318	Asp01G023270	-0.656383	0.173556	non-significant	-0.837241	0.0539282	non-significant	0.492893	0.247855	non-significant	0.0652641	0.852866	non-significant	-0.227167	0.528375	non-significant	0.895753	0.0217154	non-significant
1319	Asp01G023290	0.363254	0.647944	non-significant	-0.115331	0.876894	non-significant	2.11031	0.00325229	up-regulated	-0.126757	0.857356	non-significant	-0.86763	0.205049	non-significant	2.94366	0.00113559	up-regulated		Proline-rich receptor-like protein kinase PERK3
1320	Asp01G023300	0.633486	0.15337	non-significant	0.383117	0.333977	non-significant	-1.55467	0.00128197	down-regulated	-0.474194	0.265395	non-significant	-0.59107	0.27225	non-significant	-1.04906	0.0958992	non-significant		Xyloglucan endotransglucosylase/hydrolase
1321	Asp01G023350	0.170313	0.66468	non-significant	-0.270675	0.448767	non-significant	-0.0543123	0.88528	non-significant	-0.0412453	0.893016	non-significant	-0.143047	0.65058	non-significant	0.00973887	0.978842	non-significant		spermidine synthase
1322	Asp01G023360	1.12692	0.115256	non-significant	-0.0674631	0.927526	non-significant	-0.304853	0.656355	non-significant	-0.285307	0.589591	non-significant	-0.290737	0.626408	non-significant	0.165508	0.813269	non-significant		Transmembrane protein
1323	Asp01G023380	-0.110469	0.763465	non-significant	-0.255671	0.441632	non-significant	0.486184	0.18115	non-significant	-0.00274387	0.992806	non-significant	-0.236501	0.449255	non-significant	0.332805	0.345509	non-significant		Potassium transporter
1324	Asp01G023390	-0.386075	0.496556	non-significant	0.682168	0.0896563	non-significant	-2.42228	0.000142954	down-regulated	-0.68476	0.0979801	non-significant	-0.581883	0.133229	non-significant	-3.13524	4.68e-06	down-regulated		Potassium transporter
1325	Asp01G023400	-0.396798	0.302423	non-significant	-0.316736	0.357947	non-significant	-2.27487	6.65e-07	down-regulated	0.345605	0.207847	non-significant	0.798351	0.00868415	non-significant	-0.929494	0.022942	non-significant		Probable alpha,alpha-trehalose-phosphate synthase [UDP-forming] 9
1326	Asp01G023410	-1.58401	0.0832419	non-significant	-0.562358	0.470717	non-significant	1.72651	0.0121974	up-regulated	0.277127	0.647064	non-significant	0.710982	0.226681	non-significant	1.82174	0.00519549	up-regulated		Putative six-bladed beta-propeller, TolB
1327	Asp01G023430	0.668095	0.155791	non-significant	1.42241	0.000255587	up-regulated	-0.463802	0.35027	non-significant	0.405077	0.244481	non-significant	0.873567	0.00752641	non-significant	-0.594838	0.17329	non-significant		AP-1 complex subunit gamma
1328	Asp01G023460	-0.351522	0.695225	non-significant	0.544514	0.401306	non-significant	0.305227	0.676865	non-significant	1.29965	0.0247287	up-regulated	0.769519	0.184148	non-significant	0.174336	0.810533	non-significant		RING-type E3 ubiquitin transferase
1329	Asp01G023490	-0.246141	0.748419	non-significant	0.319542	0.630599	non-significant	0.132092	0.860271	non-significant	0.360644	0.545024	non-significant	0.74589	0.202781	non-significant	0.258597	0.717901	non-significant		Pentatricopeptide repeat-containing protein
1330	Asp01G023510	-0.0437061	0.923831	non-significant	-0.36369	0.378223	non-significant	0.301522	0.473081	non-significant	0.000645337	1	non-significant	0.174832	0.64564	non-significant	0.303785	0.522619	non-significant		Gluconokinase
1331	Asp01G023530	-3.20396	0.35689	non-significant	-0.536976	1	non-significant	-1.1692	0.781418	non-significant	0.815824	0.676784	non-significant	0.478668	0.809198	non-significant	-0.276335	1	non-significant		Protein DETOXIFICATION
1332	Asp01G023540	0	1	non-significant	-5.13e-15	1	non-significant	0	1	non-significant	0.25842	1	non-significant	-1.014	0.624029	non-significant	1.37673	0.556014	non-significant		Protein DETOXIFICATION
1333	Asp01G023550	-0.0467797	0.921911	non-significant	0.148953	0.686119	non-significant	-0.553541	0.178633	non-significant	0.294697	0.351393	non-significant	0.527304	0.15108	non-significant	-0.210513	0.585163	non-significant	MYB	TRANSCRIPTION FACTOR KUA1
1334	Asp01G023580	0.374982	0.659244	non-significant	2.39755	0.00124589	up-regulated	0.755958	0.411512	non-significant	0.463039	0.435689	non-significant	1.04626	0.0629008	non-significant	-0.840516	0.272291	non-significant		Probable serine/threonine-protein kinase PBL28
1335	Asp01G023590	2.09737	0.228538	non-significant	3.169	0.0190683	up-regulated	-1.60339	0.423512	non-significant	-0.413757	1	non-significant	2.873	0.0677742	non-significant	1.52	0.532153	non-significant		Zinc finger BED domain-containing protein RICESLEEPER 2-like
1336	Asp01G023600	0.438687	0.252303	non-significant	0.131359	0.703237	non-significant	0.270947	0.479201	non-significant	-0.0789689	0.789251	non-significant	-0.136599	0.660539	non-significant	-0.200574	0.574902	non-significant		AD domain-containing protein
1337	Asp01G023630	-0.270645	0.67904	non-significant	0.640988	0.229709	non-significant	-2.49447	0.000900774	down-regulated	0.109887	0.808532	non-significant	0.308085	0.502885	non-significant	-1.47974	0.0202931	down-regulated		Nucleobase-ascorbate transporter 6
1338	Asp01G023640	-0.725514	0.334401	non-significant	0.110401	0.842614	non-significant	0.696295	0.205535	non-significant	-0.217213	0.624661	non-significant	0.0587615	0.890933	non-significant	0.199459	0.694338	non-significant		Methylsterol monooxygenase 2-2
1339	Asp01G023660	0.517143	0.172194	non-significant	0.457236	0.17796	non-significant	0.580918	0.150205	non-significant	0.0129248	0.961962	non-significant	0.043932	0.877717	non-significant	-0.0905626	0.792402	non-significant		Eukaryotic translation initiation factor 3 subunit G
1340	Asp01G023680	6.76196	0.0045179	up-regulated	-5.13e-15	1	non-significant	4.16249	0.117115	non-significant	2.83813	0.559167	non-significant	2.66458	0.557571	non-significant	6.6249	0.00644932	up-regulated
1341	Asp01G023690	-0.874201	0.285928	non-significant	-1.53118	0.0441813	down-regulated	1.33488	0.0730091	non-significant	-1.57587	0.0661327	non-significant	-1.14313	0.211686	non-significant	-0.0675799	0.941033	non-significant		Endoglucanase 12
1342	Asp01G023730	-0.538907	0.374174	non-significant	-0.066343	0.900622	non-significant	0.700784	0.179243	non-significant	-0.287899	0.478068	non-significant	-0.0116245	0.978754	non-significant	0.749265	0.0986339	non-significant		RNase H type-1 domain-containing protein
1343	Asp01G023760	-0.590854	0.740133	non-significant	-0.969421	0.563833	non-significant	3.23456	0.00921954	up-regulated	0.120317	1	non-significant	-0.365329	0.876931	non-significant	3.53776	0.00180885	up-regulated		F-box protein interaction domain protein
1344	Asp01G023790	-0.422393	0.679196	non-significant	-0.640898	0.490942	non-significant	0.314553	0.742109	non-significant	0.142206	0.897211	non-significant	0.569769	0.533583	non-significant	0.671334	0.507568	non-significant		Glucose-1-phosphate adenylyltransferase small subunit 1, chloroplastic isoform A
1345	Asp01G023800	0.145466	0.742	non-significant	0.143391	0.717518	non-significant	0.18693	0.658074	non-significant	-0.117175	0.738892	non-significant	0.268225	0.433596	non-significant	0.194859	0.63795	non-significant
1346	Asp01G023810	-0.375279	0.454241	non-significant	0.569931	0.148592	non-significant	-0.00175126	0.997341	non-significant	-0.672933	0.0338595	non-significant	-0.00333304	0.99256	non-significant	-0.374282	0.339567	non-significant
1347	Asp01G023820	0.577847	0.179455	non-significant	0.388107	0.31088	non-significant	0.205568	0.618878	non-significant	-0.00688783	0.982706	non-significant	0.044224	0.886427	non-significant	-0.024318	0.946301	non-significant		RNA helicase
1348	Asp01G023880	-0.286566	0.467822	non-significant	-1.43327	3.55e-05	down-regulated	-1.56443	0.000109042	down-regulated	-0.398548	0.243999	non-significant	-0.733622	0.0597846	non-significant	-0.766962	0.0913129	non-significant		Metalloendoproteinase 2-MMP
1349	Asp01G023920	0	1	non-significant	5.33075	0.0176015	up-regulated	5.75019	0.0199417	up-regulated	2.97277	0.561806	non-significant	6.72558	0.00874196	up-regulated	7.00215	0.00246458	up-regulated
1350	Asp01G023940	-3.04678	0.0229123	down-regulated	-3.03314	0.00962023	down-regulated	-3.0791	0.0254402	down-regulated	0	1	non-significant	0	1	non-significant	2.71527	0.56991	non-significant
1351	Asp01G024000	0.519971	0.351949	non-significant	-0.23873	0.668476	non-significant	0.373284	0.529582	non-significant	0.990954	0.0233691	non-significant	0.620908	0.171089	non-significant	0.0713323	0.920666	non-significant		Putative formin, FH2 domain-containing protein
1352	Asp01G024040	0.711013	0.0730355	non-significant	0.867019	0.0198745	non-significant	-1.05112	0.00674623	down-regulated	-0.225166	0.51518	non-significant	-0.326925	0.355746	non-significant	-1.42991	0.00139432	down-regulated
1353	Asp01G024050	0.28738	0.450431	non-significant	0.397935	0.234324	non-significant	0.53905	0.138403	non-significant	0.0488031	0.858036	non-significant	-0.022309	0.938772	non-significant	0.208346	0.540545	non-significant
1354	Asp01G024090	-1.37359	0.0596364	non-significant	-2.06736	0.00157261	down-regulated	-0.905647	0.243285	non-significant	-1.15531	0.21871	non-significant	-1.79534	0.0467712	down-regulated	2.30194	0.0220615	up-regulated
1355	Asp01G024120	-0.0147825	0.972094	non-significant	-0.442298	0.258475	non-significant	-0.323339	0.419867	non-significant	-0.192464	0.573573	non-significant	-0.602913	0.0779695	non-significant	-0.0469582	0.906799	non-significant		Phenylacetaldehyde reductase
1356	Asp01G024140	0.647503	0.2563	non-significant	0.93587	0.0594022	non-significant	0.390139	0.487623	non-significant	0.285201	0.480818	non-significant	0.440727	0.286895	non-significant	0.167909	0.760752	non-significant		Phosphatidylinositol N-acetylglucosaminyltransferase subunit C
1357	Asp01G024160	1.26178	0.117853	non-significant	1.37271	0.0434078	up-regulated	1.21437	0.0900498	non-significant	0.277083	0.600854	non-significant	0.054018	0.919794	non-significant	0.16397	0.789283	non-significant		Disease resistance protein (TIR-NBS-LRR class), putative
1358	Asp01G024240	3.07832	0.0117764	up-regulated	1.17351	0.319287	non-significant	-2.66234	0.0727349	non-significant	1.17928	0.231716	non-significant	0.563171	0.462008	non-significant	-1.90205	0.118377	non-significant		Putative S phase kinase-associated protein 1 (Fragment)
1359	Asp01G024250	-0.389826	0.320323	non-significant	-0.101691	0.781977	non-significant	-0.0098498	0.979737	non-significant	-0.0747147	0.834076	non-significant	0.254319	0.532704	non-significant	0.679487	0.125397	non-significant		Protein ENHANCED DISEASE RESISTANCE 2 C-terminal domain-containing protein
1360	Asp01G024260	-1.24901	0.190216	non-significant	0.259184	0.762772	non-significant	1.1543	0.174428	non-significant	1.15528	0.0806516	non-significant	1.55972	0.0257646	up-regulated	0.497664	0.546644	non-significant		Probable leucine-rich repeat receptor-like protein kinase At1g35710
1361	Asp01G024270	-0.549263	0.327113	non-significant	0.407137	0.361631	non-significant	-1.11994	0.0872693	non-significant	-1.04558	0.0143844	down-regulated	-1.53494	3.4e-05	down-regulated	-1.41129	0.0305861	down-regulated		Hydroxyproline O-galactosyltransferase GALT6
1362	Asp01G024280	-0.211434	0.759238	non-significant	-0.31902	0.605929	non-significant	0.488331	0.45516	non-significant	0.133943	0.790344	non-significant	-0.0395592	0.938867	non-significant	0.272778	0.650534	non-significant		Pentatricopeptide repeat-containing protein
1363	Asp01G024290	-0.279735	0.843186	non-significant	0.0859898	0.962666	non-significant	1.79816	0.0461823	up-regulated	-0.650228	0.405706	non-significant	1.16647	0.0615003	non-significant	0.177445	0.835137	non-significant		glutathione transferase
1364	Asp01G024310	-2.67095	0.581034	non-significant	1.80857	0.395416	non-significant	-0.66097	1	non-significant	-1.17917	0.266742	non-significant	1.99322	0.0250172	up-regulated	-3.22751	0.00989612	down-regulated		glutathione transferase
1365	Asp01G024320	-1.45121	0.282075	non-significant	-1.13819	0.30783	non-significant	-0.717957	0.520889	non-significant	-3.07096	0.0038509	down-regulated	-0.930088	0.25128	non-significant	-1.27363	0.18784	non-significant		Putative RNA-directed DNA polymerase
1366	Asp01G024340	0.203776	0.710056	non-significant	-0.478727	0.339566	non-significant	-0.338184	0.578353	non-significant	-0.107779	0.798775	non-significant	-0.381578	0.341149	non-significant	-0.145609	0.780627	non-significant		Tetratricopeptide repeat protein 38
1367	Asp01G024350	0.581909	0.182844	non-significant	0.782299	0.0411812	non-significant	0.33917	0.422331	non-significant	0.365431	0.230555	non-significant	0.457734	0.145736	non-significant	-0.00511982	0.989708	non-significant		Dentin sialophosphoprotein-like
1368	Asp01G024370	0.0676576	0.859048	non-significant	0.0105728	0.975866	non-significant	-0.922767	0.0252582	non-significant	-0.246282	0.419514	non-significant	-0.287535	0.36632	non-significant	-0.169508	0.647966	non-significant		DUF569 domain-containing protein
1369	Asp01G024390	0.309222	0.709537	non-significant	-0.152672	0.84592	non-significant	0.503893	0.523015	non-significant	1.18071	0.0432427	up-regulated	0.719917	0.228151	non-significant	1.20607	0.106893	non-significant		DYW domain-containing protein
1370	Asp01G024420	-0.463621	0.466389	non-significant	-0.800679	0.203509	non-significant	-0.728875	0.371703	non-significant	-0.381696	0.384672	non-significant	0.334869	0.435239	non-significant	-0.719608	0.470209	non-significant		TIR-NBS resistance protein
1371	Asp01G024440	0.810722	0.0491261	non-significant	0.0253524	0.944134	non-significant	0.0856143	0.823039	non-significant	0.027463	0.938997	non-significant	-0.627735	0.101322	non-significant	0.561936	0.18605	non-significant		DnaJ homolog subfamily B member 4
1372	Asp01G024450	-1.19345	0.100288	non-significant	-0.0603161	0.925869	non-significant	-3.33614	6.71e-06	down-regulated	-0.480634	0.317123	non-significant	-0.0933254	0.851884	non-significant	0.450393	0.529856	non-significant		Thioredoxin domain-containing protein
1373	Asp01G024460	-0.210998	0.611995	non-significant	-0.150313	0.672754	non-significant	0.90687	0.0135101	non-significant	0.185149	0.545567	non-significant	0.0919867	0.773931	non-significant	1.027	0.00477116	up-regulated
1374	Asp01G024500	-1.23256	0.175818	non-significant	-0.170949	0.868546	non-significant	-0.313858	0.732009	non-significant	-2.15996	0.00181822	down-regulated	0.038675	0.963983	non-significant	-0.491881	0.534504	non-significant	HD-ZIP
1375	Asp01G024510	-4.19051	0.00531915	down-regulated	-1.60687	0.203261	non-significant	-1.3325	0.284506	non-significant	-0.770189	0.367902	non-significant	0.557481	0.651753	non-significant	-0.264816	0.858848	non-significant	M-type_MADS	Agamous-like MADS-box protein AGL62-like
1376	Asp01G024550	0.347264	0.391004	non-significant	-0.0607968	0.879321	non-significant	-1.39497	0.00239527	down-regulated	-0.270509	0.517202	non-significant	-0.155973	0.699651	non-significant	-1.2221	0.0291482	down-regulated		Peptide/nitrate transporter plant
1377	Asp01G024570	-0.124009	0.786717	non-significant	0.192468	0.615383	non-significant	0.96397	0.0129765	non-significant	0.304981	0.310559	non-significant	0.354339	0.26415	non-significant	0.755843	0.0309003	non-significant		Heat-inducible transcription repressor
1378	Asp01G024580	0.164021	0.70149	non-significant	0.576531	0.114451	non-significant	-0.125569	0.758135	non-significant	-0.189492	0.572286	non-significant	0.171894	0.614513	non-significant	-0.131656	0.745226	non-significant		Probable serine/threonine-protein kinase PIX7
1379	Asp01G024590	0.246199	0.51651	non-significant	0.321332	0.34999	non-significant	0.300654	0.449515	non-significant	-0.0472587	0.864936	non-significant	0.0503459	0.861284	non-significant	-0.0656209	0.849572	non-significant		Mitochondrial outer membrane protein porin of 36 kDa
1380	Asp01G024610	0.238892	0.571349	non-significant	0.353011	0.316484	non-significant	0.0439841	0.911805	non-significant	0.068588	0.819456	non-significant	0.243519	0.472025	non-significant	0.117166	0.768879	non-significant		alpha-amylase
1381	Asp01G024620	-3.06732	0.0358544	down-regulated	-1.04659	0.420302	non-significant	-4.59852	0.00281554	down-regulated	0.260728	0.918429	non-significant	-0.533461	0.773585	non-significant	-5.05328	0.0287124	down-regulated		Pectate lyase
1382	Asp01G024630	-2.68295	0.580832	non-significant	-2.67348	0.570084	non-significant	-0.690494	0.719734	non-significant	-2.45264	0.558591	non-significant	-2.63931	0.557245	non-significant	3.34064	0.0995132	non-significant		AP2-like ethylene-responsive transcription factor At1g79700
1383	Asp01G024650	0.205816	0.70497	non-significant	-0.0887166	0.85886	non-significant	0.979419	0.045895	non-significant	0.038516	0.911695	non-significant	-0.298284	0.400409	non-significant	0.538506	0.195223	non-significant	Whirly	Single-stranded DNA-binding protein WHY1, chloroplastic
1384	Asp01G024660	0	1	non-significant	2.54583	0.568589	non-significant	2.35794	0.572542	non-significant	-4.26844	0.0559669	non-significant	-0.944057	0.554628	non-significant	1.51829	0.294689	non-significant	WRKY	WRKY domain-containing protein
1385	Asp01G024670	-0.00712271	0.984468	non-significant	-0.159249	0.616895	non-significant	-0.458371	0.232156	non-significant	-0.166344	0.533759	non-significant	-0.125891	0.655627	non-significant	-0.272024	0.428325	non-significant		E2 ubiquitin-conjugating enzyme
1386	Asp01G024690	1.4326	0.450467	non-significant	0.17232	1	non-significant	0.313324	0.884863	non-significant	4.93362	0.0453332	up-regulated	0	1	non-significant	2.71527	0.569899	non-significant		F-box domain-containing protein
1387	Asp01G024740	0.286788	0.539807	non-significant	0.70798	0.0963196	non-significant	-0.444481	0.401119	non-significant	-0.141736	0.710619	non-significant	-0.150749	0.709598	non-significant	0.191276	0.651776	non-significant	HD-ZIP
1388	Asp01G024770	-1.72035	0.521748	non-significant	-1.0178	0.775369	non-significant	-3.95417	0.158646	non-significant	0.557752	0.329353	non-significant	0.974554	0.051235	non-significant	-2.40264	0.006061	down-regulated	bHLH
1389	Asp01G024780	0.295603	0.523084	non-significant	-0.243894	0.525941	non-significant	-1.74076	0.000200441	down-regulated	-0.311906	0.295165	non-significant	-0.395915	0.21037	non-significant	-1.38728	0.000433268	down-regulated		F-box/kelch-repeat protein SKIP11
1390	Asp01G024800	-0.44877	0.566773	non-significant	0.268567	0.688277	non-significant	-0.073415	0.921934	non-significant	-0.0961648	0.865236	non-significant	0.383915	0.472166	non-significant	-0.254003	0.720739	non-significant		X-linked retinitis pigmentosa GTPase regulator-like isoform X4
1391	Asp01G024820	1.65096	0.125699	non-significant	-0.281567	0.746234	non-significant	-1.27329	0.178925	non-significant	0.257118	0.860812	non-significant	0.0747335	0.959561	non-significant	-1.46746	0.16001	non-significant		HAT family dimerization domain-containing protein (Fragment)
1392	Asp01G024830	1.04744	0.174624	non-significant	-0.157092	0.796196	non-significant	-1.73161	0.0328002	down-regulated	-0.0312764	0.980877	non-significant	-0.434533	0.580466	non-significant	-1.25184	0.15204	non-significant		Phosphatidyl-myo-inositol alpha-mannosyltransferase
1393	Asp01G024840	-1.21408	0.294508	non-significant	-3.8808	0.00814725	down-regulated	-3.19205	0.0142747	down-regulated	-0.21286	0.863776	non-significant	-1.19523	0.318181	non-significant	-1.3032	0.407263	non-significant		Membrane-associated kinase regulator 6
1394	Asp01G024850	-0.798835	0.471275	non-significant	-1.76742	0.127023	non-significant	-2.3817	0.0397859	down-regulated	-0.308308	0.671417	non-significant	0.0890824	0.912055	non-significant	-1.95241	0.0610895	non-significant		chitinase
1395	Asp01G024860	0.226932	0.549294	non-significant	0.28343	0.391299	non-significant	-1.34294	0.00243345	down-regulated	-0.0632744	0.82985	non-significant	-0.0673048	0.826134	non-significant	-0.360093	0.313948	non-significant		Delta(8)-fatty-acid desaturase
1396	Asp01G024870	0.132919	0.724141	non-significant	0.149569	0.654921	non-significant	-1.10393	0.00581987	down-regulated	-0.0198365	0.944837	non-significant	0.0923382	0.771823	non-significant	-0.409094	0.262613	non-significant		Cullin-3A isoform A
1397	Asp01G024880	-6.06336	0.00754589	down-regulated	-1.74005	0.194208	non-significant	-2.31287	0.0936802	non-significant	-2.11416	0.122761	non-significant	-1.62833	0.19541	non-significant	-3.72844	0.0116088	down-regulated		chitinase
1398	Asp01G024910	-0.132718	0.745535	non-significant	-0.437476	0.237762	non-significant	0.362107	0.330917	non-significant	0.00092117	0.998409	non-significant	-0.150811	0.652709	non-significant	0.530387	0.154819	non-significant		ARM repeat superfamily protein
1399	Asp01G024920	-2.52711	0.0305635	down-regulated	-2.75477	0.0118998	down-regulated	0.504786	0.575462	non-significant	1.54144	0.239131	non-significant	-2.91528	0.0377168	down-regulated	2.57302	0.0227083	up-regulated		Phytochrome kinase substrate 1
1400	Asp01G024950	-0.11176	0.818633	non-significant	-0.17485	0.670676	non-significant	-0.59484	0.198548	non-significant	-0.104369	0.790374	non-significant	-0.0829502	0.830837	non-significant	-0.858528	0.0844496	non-significant		Centromere protein C
1401	Asp01G024980	-0.243086	0.63831	non-significant	-0.348192	0.450381	non-significant	0.158588	0.744954	non-significant	-0.223031	0.568851	non-significant	-0.225047	0.536689	non-significant	0.222552	0.60281	non-significant		CAAX amino terminal protease family protein
1402	Asp01G025000	-1.99084	0.246979	non-significant	-0.694402	0.621071	non-significant	0.594692	0.700105	non-significant	-4.64534	0.0392206	down-regulated	-0.717445	0.675701	non-significant	-1.28162	0.456901	non-significant	NAC	Arabidopsis NAC domain containing protein 9, FEZ
1403	Asp01G025020	0.0477839	0.894887	non-significant	0.0722188	0.824163	non-significant	-0.189294	0.603719	non-significant	0.104024	0.702057	non-significant	0.187062	0.512517	non-significant	-0.224494	0.501264	non-significant
1404	Asp01G025080	-0.935429	0.187399	non-significant	-0.76669	0.227797	non-significant	-0.318161	0.6294	non-significant	0.207423	0.737565	non-significant	-0.0157492	0.982203	non-significant	1.3495	0.0455685	up-regulated	ZF-HD	Zinc-finger homeodomain protein 11
1405	Asp01G025120	-5.51881	0.0473337	down-regulated	-0.432975	0.810157	non-significant	-0.334975	0.846006	non-significant	0.0982495	1	non-significant	0.930557	0.444483	non-significant	0.626358	0.660728	non-significant		Amino acid transporter transmembrane domain-containing protein
1406	Asp01G025140	-1.04052	0.0323609	down-regulated	-2.02172	0.000349815	down-regulated	-0.17412	0.721725	non-significant	-0.801108	0.0676982	non-significant	-0.708446	0.076298	non-significant	-0.821197	0.111084	non-significant
1407	Asp01G025170	-0.840437	0.1035	non-significant	-0.259943	0.571461	non-significant	-3.50071	2.19e-08	down-regulated	0.84601	0.0193153	non-significant	0.553185	0.157835	non-significant	-2.64522	2.26e-06	down-regulated	bHLH	BHLH domain-containing protein
1408	Asp01G025210	0.0702165	0.844835	non-significant	0.139091	0.667169	non-significant	-0.374401	0.292636	non-significant	-0.0571763	0.830707	non-significant	0.0646361	0.819856	non-significant	-0.200822	0.551484	non-significant		GOLD domain-containing protein
1409	Asp01G025250	0.640883	0.277538	non-significant	0.53667	0.266097	non-significant	1.42289	0.00527793	up-regulated	1.27465	0.00132352	up-regulated	0.528146	0.22058	non-significant	0.95347	0.0438414	non-significant		Receptor-like serine/threonine-protein kinase
1410	Asp01G025290	-1.46237	0.0129929	down-regulated	-1.56597	0.00460574	down-regulated	-0.83361	0.176251	non-significant	0.411517	0.321627	non-significant	0.0217648	0.958273	non-significant	0.41749	0.402567	non-significant
1411	Asp01G025300	-1.63303	0.000365911	down-regulated	-1.41137	0.000408498	down-regulated	-0.894953	0.0571097	non-significant	0.252043	0.452187	non-significant	-0.078898	0.800993	non-significant	0.227638	0.532964	non-significant		Flavonol 3-O-glucosyltransferase UGT89B1
1412	Asp01G025310	1.09974	0.0671468	non-significant	0.993192	0.0661984	non-significant	1.32069	0.0225824	up-regulated	0.0134777	0.973929	non-significant	0.180759	0.612123	non-significant	-0.671515	0.140213	non-significant		Receptor-like serine/threonine-protein kinase
1413	Asp01G025320	-1.41308	0.000191449	down-regulated	-0.659796	0.0398371	non-significant	-0.0651302	0.888692	non-significant	-0.477804	0.224406	non-significant	-0.495696	0.198208	non-significant	-0.273988	0.520026	non-significant		Calcium-binding protein KRP1
1414	Asp01G025350	-0.189871	0.642645	non-significant	-0.0376388	0.924356	non-significant	-0.311675	0.43819	non-significant	-0.371097	0.343076	non-significant	-0.0972983	0.799641	non-significant	-0.73783	0.169697	non-significant		Receptor-like serine/threonine-protein kinase
1415	Asp01G025390	0.857655	0.0396938	non-significant	0.130814	0.711893	non-significant	0.58112	0.141168	non-significant	0.314504	0.293697	non-significant	0.0460237	0.882469	non-significant	-0.113646	0.770475	non-significant		Receptor-like serine/threonine-protein kinase
1416	Asp01G025440	0.367076	0.383184	non-significant	-0.0560358	0.880689	non-significant	-1.35563	0.00091673	down-regulated	-0.655949	0.0337795	non-significant	-0.716888	0.0393736	non-significant	-0.90143	0.0240499	non-significant		Receptor-like serine/threonine-protein kinase
1417	Asp01G025500	0.351501	0.503814	non-significant	0.585643	0.22776	non-significant	-0.625836	0.321706	non-significant	-0.197289	0.582923	non-significant	0.299202	0.434237	non-significant	-0.15004	0.742557	non-significant		S glycoprotein (Fragment)
1418	Asp01G025530	0.288398	0.655499	non-significant	0.156303	0.806343	non-significant	-1.01278	0.187967	non-significant	0.0550942	0.902343	non-significant	0.584583	0.221684	non-significant	0.137687	0.809202	non-significant		S glycoprotein (Fragment)
1419	Asp01G025540	0.133377	0.782613	non-significant	0.153128	0.732682	non-significant	-0.995582	0.103349	non-significant	-0.0486458	0.883146	non-significant	0.119724	0.731539	non-significant	-0.25151	0.544295	non-significant		Receptor-like serine/threonine-protein kinase
1420	Asp01G025550	0.435096	0.60634	non-significant	1.21823	0.140169	non-significant	1.43568	0.0439434	up-regulated	0.236569	0.683993	non-significant	0.323195	0.547611	non-significant	0.0262925	0.962918	non-significant		Receptor-like serine/threonine-protein kinase
1421	Asp01G025600	0.636079	0.45642	non-significant	1.32915	0.110083	non-significant	-0.279924	0.780063	non-significant	-0.168798	0.811959	non-significant	0.170534	0.794539	non-significant	0.409043	0.595791	non-significant		Calcium-binding protein PBP1
1422	Asp01G025670	0.132036	0.713486	non-significant	0.084417	0.787333	non-significant	-0.200801	0.572329	non-significant	0.281379	0.306514	non-significant	0.527574	0.0717397	non-significant	0.0508552	0.881117	non-significant		CHP-rich zinc finger protein
1423	Asp01G025700	-0.289967	0.49629	non-significant	0.0550459	0.884042	non-significant	0.669522	0.0889725	non-significant	-0.232432	0.418896	non-significant	-0.0765215	0.803074	non-significant	0.255961	0.456202	non-significant		Ubiquitin carboxyl-terminal hydrolase
1424	Asp01G025710	0.310812	0.568641	non-significant	0.234557	0.623856	non-significant	1.08897	0.0247131	up-regulated	0.298702	0.45939	non-significant	0.0175957	0.966592	non-significant	0.800103	0.0868818	non-significant		Putative serine/threonine-protein kinase abkC
1425	Asp01G025730	-0.68989	0.099814	non-significant	-0.762259	0.0243945	non-significant	-0.659247	0.0904366	non-significant	-0.545855	0.178016	non-significant	0.294852	0.427732	non-significant	0.117896	0.780224	non-significant		Diacylglycerol kinase
1426	Asp01G025800	0.207284	0.919316	non-significant	-3.49702	0.0647449	non-significant	-2.0042	0.156498	non-significant	1.36589	0.130161	non-significant	-0.988564	0.33984	non-significant	-1.34454	0.202703	non-significant		Dynein light chain
1427	Asp01G025830	-0.749912	0.346727	non-significant	-0.494463	0.515273	non-significant	1.13739	0.110308	non-significant	-0.560317	0.3507	non-significant	-0.439525	0.45785	non-significant	0.848147	0.217443	non-significant		PORR domain-containing protein
1428	Asp01G025840	-0.235764	0.692195	non-significant	-0.210598	0.684076	non-significant	0.18705	0.735503	non-significant	-0.481471	0.262005	non-significant	-0.395324	0.356223	non-significant	0.223781	0.660955	non-significant		POLYPHOSPHATIDYLINOSITOL PHOSPHATASE
1429	Asp01G025850	0.561523	0.446786	non-significant	0.10408	0.871687	non-significant	2.81611	5.08e-05	up-regulated	-0.0864322	0.850084	non-significant	-1.16327	0.00292258	down-regulated	1.05843	0.00479868	up-regulated
1430	Asp01G025860	0.746334	0.195703	non-significant	0.0273486	0.9594	non-significant	0.0576552	0.918569	non-significant	0.441809	0.316884	non-significant	0.174062	0.702388	non-significant	0.257855	0.651881	non-significant		TPX2 central domain-containing protein
1431	Asp01G025880	-0.385677	0.65177	non-significant	1.20892	0.0574636	non-significant	-0.0804835	0.931389	non-significant	0.294979	0.449268	non-significant	0.522362	0.169525	non-significant	1.31786	0.00626389	up-regulated		Chlorophyll a-b binding protein, chloroplastic
1432	Asp01G025930	-0.503624	0.240278	non-significant	-0.420899	0.258812	non-significant	-1.3268	0.00261259	down-regulated	-0.210332	0.482963	non-significant	0.0473393	0.870433	non-significant	-0.805741	0.0237794	non-significant		Polyubiquitin
1433	Asp01G025950	-0.0819267	0.828314	non-significant	-0.148856	0.654221	non-significant	0.109605	0.778135	non-significant	-0.237075	0.393814	non-significant	-0.240063	0.415886	non-significant	-0.134174	0.703828	non-significant		Proteasome subunit alpha type
1434	Asp01G025960	0.130861	0.815731	non-significant	-0.0713348	0.89042	non-significant	0.287124	0.595459	non-significant	-0.136049	0.739297	non-significant	-0.29951	0.485513	non-significant	0.141049	0.762921	non-significant		Cytochrome C biogenesis protein transmembrane domain-containing protein
1435	Asp01G026020	0.49617	0.261772	non-significant	-0.410767	0.277329	non-significant	-0.337988	0.448442	non-significant	-0.907405	0.0454245	non-significant	-1.10324	0.0011174	down-regulated	-1.02035	0.0283786	down-regulated		Organic solute transporter Ost-alpha
1436	Asp01G026030	-1.54019	0.331339	non-significant	-0.242245	0.831535	non-significant	-3.53602	0.00169798	down-regulated	-2.10459	0.0617816	non-significant	-0.800388	0.561123	non-significant	-4.12245	0.000268009	down-regulated		60S ribosomal protein L6, mitochondrial
1437	Asp01G026130	0.380971	0.466152	non-significant	-0.0378536	0.936769	non-significant	1.07472	0.0203173	up-regulated	-0.480151	0.217451	non-significant	-0.497772	0.217451	non-significant	0.396693	0.37099	non-significant		SWIRM domain-containing protein
1438	Asp01G026170	-0.229375	0.747971	non-significant	-0.182938	0.768948	non-significant	0.772637	0.24852	non-significant	-1.5152	0.0481547	down-regulated	-1.27695	0.0808688	non-significant	-0.159674	0.818914	non-significant		Hercules receptor kinase 1
1439	Asp01G026190	-1.35688	0.200038	non-significant	-0.619022	0.574867	non-significant	-1.10845	0.270976	non-significant	0.00398809	1	non-significant	-0.734704	0.538912	non-significant	-0.544456	0.618973	non-significant		Epidermal patterning factor-like protein
1440	Asp01G026230	0.883214	0.164006	non-significant	-0.364443	0.593143	non-significant	-2.05149	0.00596922	down-regulated	-0.129652	0.855616	non-significant	-0.922473	0.161826	non-significant	-2.46363	0.000268911	down-regulated	NAC	NAC domain protein NAC4
1441	Asp01G026280	-0.833915	0.514918	non-significant	-3.28539	0.00952602	down-regulated	1.113	0.237719	non-significant	-0.190403	0.912047	non-significant	-1.05758	0.296836	non-significant	1.45288	0.134006	non-significant		Methyltransferase type 11 domain-containing protein
1442	Asp01G026300	-1.83103	0.0740932	non-significant	-2.16648	0.00998137	down-regulated	-0.21884	0.802403	non-significant	-1.40716	0.0567228	non-significant	-0.800333	0.3068	non-significant	0.778652	0.319406	non-significant		Cytochrome P450, family 78, subfamily A, polypeptide 6
1443	Asp01G026310	-0.735417	0.309114	non-significant	-2.09195	0.00233746	down-regulated	-2.27166	0.00662837	down-regulated	-1.51465	0.00936785	down-regulated	-2.03058	0.000894765	down-regulated	-3.80675	5.21e-08	down-regulated		Zinc-ribbon 15 domain-containing protein
1444	Asp01G026360	0.629489	0.0983285	non-significant	0.949514	0.0100546	non-significant	0.568365	0.14092	non-significant	-0.188521	0.630716	non-significant	-0.259068	0.593894	non-significant	0.171271	0.705862	non-significant		Receptor-like protein kinase THESEUS 1
1445	Asp01G026370	0.00786434	0.993313	non-significant	0.920588	0.0964164	non-significant	0.945936	0.106195	non-significant	-0.810875	0.300462	non-significant	-1.55413	0.0722824	non-significant	-0.0563032	0.942679	non-significant		Root cap
1446	Asp01G026390	0	1	non-significant	2.79019	0.571898	non-significant	4.16797	0.105845	non-significant	-1.1836	0.664768	non-significant	1.92984	0.0686126	non-significant	0.585088	0.73091	non-significant		NADPH-protochlorophyllide oxidoreductase
1447	Asp01G026430	-2.71245	0.021478	down-regulated	-3.15235	0.00980909	down-regulated	-0.539116	0.661993	non-significant	-0.489066	0.792745	non-significant	0.687994	0.661652	non-significant	1.46152	0.234633	non-significant
1448	Asp01G026460	0.264824	0.64579	non-significant	0.596973	0.289935	non-significant	1.25048	0.0135693	up-regulated	0.336132	0.425083	non-significant	0.713586	0.0914058	non-significant	0.956934	0.0541914	non-significant		Pentatricopeptide repeat-containing protein
1449	Asp01G026470	-4.08705	0.00865313	down-regulated	-2.2992	0.0824141	non-significant	0.292135	0.826366	non-significant	-2.5053	0.0455834	down-regulated	-1.52092	0.187674	non-significant	1.25105	0.362085	non-significant
1450	Asp01G026520	-1.32673	0.017239	down-regulated	-0.872001	0.0565903	non-significant	-1.25283	0.0241476	down-regulated	-0.289526	0.577307	non-significant	-0.139486	0.806924	non-significant	0.145591	0.796702	non-significant		E3 ubiquitin-protein ligase RMA
1451	Asp01G026530	-0.474541	0.376818	non-significant	-0.483866	0.291594	non-significant	0.943017	0.0308982	non-significant	0.356543	0.357016	non-significant	0.118875	0.771966	non-significant	1.22126	0.0034938	up-regulated
1452	Asp01G026540	0.226598	0.532578	non-significant	0.0623577	0.845572	non-significant	-0.00091229	0.998215	non-significant	-0.00470938	0.986343	non-significant	-0.104951	0.714194	non-significant	-0.00634883	0.985223	non-significant
1453	Asp01G026600	-0.0391624	0.949473	non-significant	-0.283582	0.605634	non-significant	0.698503	0.200433	non-significant	0.253245	0.581432	non-significant	0.238476	0.588141	non-significant	1.01837	0.0429625	up-regulated		Translation initiation factor IF-1, chloroplastic
1454	Asp01G026610	0.021274	0.954357	non-significant	0.134865	0.68228	non-significant	-0.264527	0.492916	non-significant	-0.203538	0.454341	non-significant	-0.101506	0.723944	non-significant	0.0515711	0.884664	non-significant		Ubiquitin-conjugating enzyme
1455	Asp01G026630	0.391732	0.430418	non-significant	0.140591	0.75459	non-significant	0.638769	0.186566	non-significant	-0.210021	0.600996	non-significant	-0.0756163	0.850946	non-significant	0.144129	0.767771	non-significant		Cytochrome c oxidase copper chaperone
1456	Asp01G026640	0.0768021	0.913685	non-significant	-0.479638	0.484721	non-significant	1.03641	0.104486	non-significant	1.39905	0.0181776	up-regulated	1.52865	0.0126558	up-regulated	1.50267	0.0337092	up-regulated		Transmembrane protein 107
1457	Asp01G026660	-0.0941543	0.849237	non-significant	-0.446792	0.315805	non-significant	0.512651	0.256094	non-significant	0.295844	0.428593	non-significant	0.201104	0.587456	non-significant	0.75122	0.0891367	non-significant		Protein SAWADEE HOMEODOMAIN HOMOLOG 2
1458	Asp01G026690	-4.52733	0.0787917	non-significant	-1.85806	0.336617	non-significant	2.0465	0.109522	non-significant	-2.86367	0.0276678	down-regulated	-3.54038	0.00682958	down-regulated	-2.36566	0.0701699	non-significant		Glycosyltransferase
1459	Asp01G026720	0.040451	0.917242	non-significant	-0.554158	0.146176	non-significant	0.524325	0.167	non-significant	0.101934	0.857329	non-significant	-0.399193	0.336156	non-significant	1.14537	0.0183988	up-regulated		Probable aminotransferase TAT2
1460	Asp01G026730	0.40522	0.295034	non-significant	0.648772	0.0650713	non-significant	-0.705583	0.0711509	non-significant	-0.20507	0.474894	non-significant	0.0654257	0.834561	non-significant	-1.20006	0.000704776	down-regulated		ARM repeat superfamily protein (Fragment)
1461	Asp01G026750	-0.387257	0.504708	non-significant	0.123189	0.793247	non-significant	0.694576	0.15064	non-significant	-0.0782285	0.813842	non-significant	-0.441376	0.217057	non-significant	0.59119	0.116061	non-significant		30S ribosomal protein S20, chloroplastic
1462	Asp01G026760	0.557106	0.161957	non-significant	-0.00506468	0.990033	non-significant	0.578097	0.150336	non-significant	0.188355	0.579206	non-significant	0.144177	0.690947	non-significant	0.384978	0.330903	non-significant		Yippee domain-containing protein
1463	Asp01G026840	0.103251	0.78647	non-significant	0.035963	0.914267	non-significant	-1.18149	0.00339995	down-regulated	-0.156249	0.562601	non-significant	-0.133395	0.652472	non-significant	-0.738378	0.036255	non-significant		PPM-type phosphatase domain-containing protein
1464	Asp01G026850	-1.02118	0.539187	non-significant	1.09798	0.338861	non-significant	2.18826	0.055381	non-significant	1.17155	0.178896	non-significant	2.34671	0.00204072	up-regulated	4.4411	4.38e-09	up-regulated	SBP	Squamosa promoter-binding-like protein
1465	Asp01G026860	-0.151912	0.737006	non-significant	-0.418463	0.294928	non-significant	-1.05119	0.0190373	down-regulated	-0.102525	0.751522	non-significant	-0.230079	0.48914	non-significant	-0.83915	0.0311503	non-significant		Putative early nodulin-like 2 predicted GPI-anchored protein (Fragment)
1466	Asp01G026900	-0.177701	0.674434	non-significant	-0.826955	0.0373363	non-significant	0.882215	0.0272403	non-significant	-0.133334	0.739582	non-significant	-0.399629	0.257311	non-significant	0.40176	0.29896	non-significant		homogentisate 1,2-dioxygenase
1467	Asp01G026910	-0.56801	0.219176	non-significant	-1.07767	0.0110796	down-regulated	-0.130899	0.758537	non-significant	-0.201094	0.576447	non-significant	-0.512436	0.159345	non-significant	0.323075	0.432982	non-significant		Chromatin remodeling protein EBS isoform X2
1468	Asp01G026920	0.44246	0.322032	non-significant	0.331468	0.396275	non-significant	0.0375696	0.933208	non-significant	0.171527	0.585825	non-significant	0.242163	0.451251	non-significant	0.187177	0.631544	non-significant		Protein SEEDLING PLASTID DEVELOPMENT 1
1469	Asp01G026940	0.224716	0.614083	non-significant	0.135955	0.744014	non-significant	1.12024	0.0223365	up-regulated	0.0426626	0.87518	non-significant	0.00221206	0.993821	non-significant	0.390075	0.287231	non-significant		Malate dehydrogenase
1470	Asp01G027030	-1.11835	0.394227	non-significant	0.280293	0.859077	non-significant	-0.338369	0.831527	non-significant	-0.0955072	0.935921	non-significant	-0.1225	0.937314	non-significant	0.181051	0.861988	non-significant		Cytochrome P450, family 703, subfamily A, polypeptide 2
1471	Asp01G027090	0.202847	0.5648	non-significant	0.255702	0.410819	non-significant	0.306352	0.394453	non-significant	0.0886054	0.746808	non-significant	0.0203225	0.94442	non-significant	0.0826885	0.813501	non-significant		UBP1-associated protein 2C
1472	Asp01G027100	-0.0417889	0.917082	non-significant	0.0830416	0.823827	non-significant	0.788055	0.0626005	non-significant	-0.0485942	0.860082	non-significant	-0.116116	0.700207	non-significant	0.261271	0.470899	non-significant		phosphoenolpyruvate carboxylase
1473	Asp01G027120	0.0405111	0.908735	non-significant	-0.0874205	0.779031	non-significant	-0.0855054	0.807234	non-significant	-0.166003	0.537456	non-significant	-0.31331	0.281714	non-significant	-0.268524	0.439595	non-significant		Hexosyltransferase
1474	Asp01G027150	0.508893	0.534017	non-significant	-0.10348	0.887936	non-significant	1.32186	0.0779082	non-significant	2.24581	0.0679673	non-significant	1.61824	0.203032	non-significant	3.22487	0.0188237	up-regulated		Protein LIGHT-DEPENDENT SHORT HYPOCOTYLS 10-like
1475	Asp01G027210	-0.153775	0.681657	non-significant	-0.114569	0.724999	non-significant	-0.59924	0.103545	non-significant	-0.326119	0.281023	non-significant	-0.428637	0.169079	non-significant	-0.523538	0.148117	non-significant		Polynucleotide 3'-phosphatase ZDP
1476	Asp01G027220	0.184853	0.650791	non-significant	0.103257	0.784947	non-significant	0.117143	0.761949	non-significant	0.015997	0.958868	non-significant	0.0802983	0.806038	non-significant	0.546707	0.138122	non-significant		Rab3-GAP regulatory subunit N-terminal domain-containing protein
1477	Asp01G027230	-0.590606	0.434673	non-significant	-0.625967	0.303774	non-significant	1.83371	0.000591821	up-regulated	0.0131964	0.981523	non-significant	0.253022	0.611794	non-significant	2.24142	8.97e-06	up-regulated		Peptide-N4-(N-acetyl-beta-glucosaminyl)asparagine amidase A
1478	Asp01G027270	0.254084	0.660757	non-significant	-0.831875	0.0417128	non-significant	-1.56894	0.000293258	down-regulated	0.253698	0.579834	non-significant	-0.662457	0.169489	non-significant	-1.27798	0.0227026	down-regulated		Pathogen-related protein isoform A
1479	Asp01G027290	-0.438316	0.490556	non-significant	0.0349228	0.945225	non-significant	0.645164	0.200225	non-significant	0.1191	0.763421	non-significant	0.221043	0.579224	non-significant	0.555497	0.208217	non-significant		Ras-related protein RIC2
1480	Asp01G027330	0.887661	0.576283	non-significant	1.20297	0.413047	non-significant	2.72344	0.104768	non-significant	2.85222	0.559309	non-significant	0	1	non-significant	2.71527	0.569899	non-significant		Kunitz type trypsin inhibitor
1481	Asp01G027370	0.404466	0.56684	non-significant	0.374097	0.555558	non-significant	0.364564	0.617626	non-significant	0.743614	0.180404	non-significant	0.633615	0.25297	non-significant	0.645921	0.333572	non-significant		Pentatricopeptide repeat-containing protein
1482	Asp01G027390	0.0161942	0.96915	non-significant	-0.250963	0.478526	non-significant	-1.66825	9.22e-05	down-regulated	-0.298722	0.346145	non-significant	-0.561155	0.173416	non-significant	-0.733431	0.072914	non-significant		Protein GRAVITROPIC IN THE LIGHT 1 isoform A
1483	Asp01G027400	0.70166	0.100279	non-significant	0.916621	0.016803	non-significant	-0.508264	0.243157	non-significant	0.177043	0.575271	non-significant	0.437626	0.138348	non-significant	-1.04636	0.0108984	down-regulated
1484	Asp01G027430	0.091974	0.900003	non-significant	0.396464	0.534832	non-significant	0.971651	0.17403	non-significant	0.705772	0.160166	non-significant	0.860927	0.0817327	non-significant	0.159449	0.813489	non-significant		Treslin N-terminal domain-containing protein
1485	Asp01G027490	-2.16491	0.0548289	non-significant	-0.717084	0.47577	non-significant	-0.634935	0.530228	non-significant	-2.33258	0.0708659	non-significant	-1.73966	0.156858	non-significant	-2.84245	0.0228771	down-regulated		Trichome birefringence-like N-terminal domain-containing protein
1486	Asp01G027500	0.361056	0.609836	non-significant	0.302581	0.639519	non-significant	0.810286	0.233732	non-significant	0.620913	0.251074	non-significant	0.369578	0.49857	non-significant	0.499627	0.442844	non-significant		DYW domain-containing protein
1487	Asp01G027510	-0.168781	0.773051	non-significant	0.0870882	0.85055	non-significant	0.810165	0.0881654	non-significant	0.27339	0.360236	non-significant	0.0759503	0.807953	non-significant	0.560435	0.150762	non-significant
1488	Asp01G027550	0.316217	0.571684	non-significant	0.274716	0.58179	non-significant	0.712927	0.175865	non-significant	-0.20525	0.64386	non-significant	-0.323638	0.456316	non-significant	-0.10007	0.842186	non-significant	DBB	B box-type domain-containing protein
1489	Asp01G027560	-0.221353	0.734339	non-significant	-0.260652	0.656279	non-significant	1.47209	0.00795022	up-regulated	0.0257083	0.956205	non-significant	0.0767277	0.863128	non-significant	1.23643	0.00982046	up-regulated		Pentatricopeptide repeat-containing protein
1490	Asp01G027580	-1.37406	0.131922	non-significant	0.00564293	1	non-significant	-0.586343	0.52131	non-significant	-0.193726	0.93021	non-significant	0.375458	0.726635	non-significant	0.757274	0.566487	non-significant		E3 ubiquitin-protein ligase CCNB1IP1 homolog
1491	Asp01G027590	0.549191	0.654262	non-significant	0.497287	0.662974	non-significant	1.30671	0.18447	non-significant	2.55929	0.0633132	non-significant	1.92192	0.160105	non-significant	1.90611	0.128265	non-significant
1492	Asp01G027600	0.464982	0.280189	non-significant	0.121073	0.747184	non-significant	0.214212	0.595497	non-significant	-0.0535953	0.874558	non-significant	0.0287625	0.933087	non-significant	0.100815	0.800752	non-significant		Zinc finger BED domain-containing protein RICESLEEPER 1-like
1493	Asp01G027610	-0.696698	0.105244	non-significant	0.577457	0.085792	non-significant	-1.47169	0.00018575	down-regulated	-0.0188483	0.949986	non-significant	0.359417	0.258605	non-significant	0.455618	0.20118	non-significant		alpha,alpha-trehalose-phosphate synthase (UDP-forming)
1494	Asp01G027640	0.235905	0.575958	non-significant	1.06061	0.00486057	up-regulated	-0.936157	0.0176112	non-significant	0.438784	0.161248	non-significant	0.5393	0.126326	non-significant	-0.696171	0.0564233	non-significant		Trifunctional UDP-glucose 4,6-dehydratase/UDP-4-keto-6-deoxy-D-glucose 3,5-epimerase/UDP-4-keto-L-rhamnose-reductase RHM1
1495	Asp01G027650	0.382225	0.290617	non-significant	0.230764	0.488841	non-significant	-0.898656	0.0167924	non-significant	-0.124823	0.665554	non-significant	-0.352331	0.287185	non-significant	-0.451022	0.209861	non-significant		Bidirectional sugar transporter SWEET
1496	Asp01G027660	-0.452526	0.50851	non-significant	-0.0846596	0.896672	non-significant	0.28334	0.675119	non-significant	-0.502532	0.360693	non-significant	-0.791609	0.171578	non-significant	1.03171	0.0881839	non-significant		Transmembrane protein
1497	Asp01G027670	-1.48337	0.0508334	non-significant	-1.34918	0.0535282	non-significant	-1.0577	0.142651	non-significant	-0.161372	0.795422	non-significant	-0.295032	0.646768	non-significant	0.324439	0.657868	non-significant		Histone-lysine N-methyltransferase ATX1
1498	Asp01G027680	1.67737	0.435947	non-significant	1.43882	0.515289	non-significant	3.12971	0.0373817	up-regulated	0	1	non-significant	0	1	non-significant	2.94282	0.360871	non-significant		Kunitz type trypsin inhibitor
1499	Asp01G027720	-1.52056	0.0476312	down-regulated	-0.982148	0.198141	non-significant	-0.0755442	0.930048	non-significant	1.4965	0.0126312	up-regulated	2.36758	3.62e-07	up-regulated	-0.538408	0.452543	non-significant		Protein NEOXANTHIN-DEFICIENT 1
1500	Asp01G027740	0.0698103	0.878497	non-significant	-0.145402	0.723677	non-significant	0.11221	0.79939	non-significant	-0.177177	0.584783	non-significant	-0.302859	0.382541	non-significant	0.0201089	0.959125	non-significant		Peptide-methionine (R)-S-oxide reductase
1501	Asp01G027760	-1.581	0.189381	non-significant	-2.28934	0.0305283	down-regulated	2.05971	0.0174402	up-regulated	-0.0987253	0.917244	non-significant	0.111822	0.900509	non-significant	0.920291	0.332411	non-significant		Putative P-loop containing nucleoside triphosphate hydrolase, leucine-rich repeat domain, L
1502	Asp01G027780	-0.469463	0.408622	non-significant	-0.458451	0.363836	non-significant	-0.0219191	0.969035	non-significant	-0.0513967	0.897616	non-significant	-0.0759305	0.853635	non-significant	0.560412	0.228623	non-significant	STAT	STAT transcription factor
1503	Asp01G027790	0.12873	0.739927	non-significant	0.107791	0.743762	non-significant	0.855206	0.0157302	non-significant	0.230271	0.47001	non-significant	0.148336	0.654325	non-significant	0.698933	0.0489388	non-significant		11-oxo-beta-amyrin 30-oxidase
1504	Asp01G027800	-0.51656	0.448265	non-significant	-0.0820232	0.892412	non-significant	1.38618	0.0162958	up-regulated	0.0787334	0.879076	non-significant	-0.0104896	0.98339	non-significant	0.994014	0.0991137	non-significant		Pentatricopeptide repeat-containing protein, mitochondrial
1505	Asp01G027830	0.216714	0.645661	non-significant	0.687921	0.084943	non-significant	1.26047	0.00786895	up-regulated	0.100374	0.783228	non-significant	-0.428942	0.262673	non-significant	0.885482	0.021635	non-significant		Ubiquitin-specific protease 15, putative isoform 1
1506	Asp01G027840	-0.256815	0.587745	non-significant	-1.25139	0.0023477	down-regulated	-1.55163	0.000793122	down-regulated	-0.37846	0.305326	non-significant	-0.544698	0.132086	non-significant	-0.542863	0.196717	non-significant		Cationic amino acid transporter C-terminal domain-containing protein
1507	Asp01G027860	1.27472	0.00814912	up-regulated	0.373879	0.274472	non-significant	-1.66772	0.00546899	down-regulated	-0.582672	0.192126	non-significant	-0.588528	0.202231	non-significant	-3.85006	8.89e-09	down-regulated		Gibberellin 2-beta-dioxygenase
1508	Asp01G027900	0.0136538	0.982746	non-significant	-0.293195	0.560112	non-significant	0.661475	0.190405	non-significant	0.0233106	0.953524	non-significant	-0.0604469	0.876756	non-significant	0.610266	0.175284	non-significant		DNA repair protein recA homolog 1, chloroplastic
1509	Asp01G027910	0.293956	0.537683	non-significant	-0.00407554	0.993675	non-significant	-0.296035	0.555298	non-significant	-0.0263585	0.945462	non-significant	-0.155519	0.681977	non-significant	0.0226922	0.962505	non-significant		tRNA (adenine(58)-N(1))-methyltransferase
1510	Asp01G027920	0.140852	0.728274	non-significant	0.145904	0.675183	non-significant	-0.581825	0.13437	non-significant	-0.325358	0.307067	non-significant	0.128735	0.680561	non-significant	-0.618705	0.101093	non-significant		non-specific serine/threonine protein kinase
1511	Asp01G027930	1.88679	1	non-significant	4.50324	0.0625057	non-significant	0	1	non-significant	1.82362	0.240918	non-significant	1.33146	0.274437	non-significant	0.0388344	1	non-significant
1512	Asp01G027940	-1.73513	0.068293	non-significant	-0.648337	0.43981	non-significant	-0.119847	0.887954	non-significant	0.131835	0.854739	non-significant	0.740572	0.276297	non-significant	0.0405403	0.961847	non-significant		Transmembrane protein
1513	Asp01G027970	0.230954	0.561116	non-significant	0.36449	0.293276	non-significant	-0.00562288	0.988785	non-significant	-0.0307123	0.919513	non-significant	0.0570481	0.85476	non-significant	-0.0624954	0.864102	non-significant		Interactor of constitutive active ROPs 2
1514	Asp01G027980	0.0583872	0.929729	non-significant	-0.311258	0.570395	non-significant	1.05211	0.0631005	non-significant	0.972843	0.0520042	non-significant	0.853775	0.117091	non-significant	1.7797	0.00209241	up-regulated	LBD	LOB domain-containing protein
1515	Asp01G027990	-0.816262	0.0635876	non-significant	-1.42008	0.00122094	down-regulated	-0.514872	0.379822	non-significant	-0.840533	0.0355394	non-significant	-0.774576	0.0502687	non-significant	0.16378	0.756406	non-significant		EF hand calcium-binding family protein
1516	Asp01G028000	-0.209329	0.813005	non-significant	-0.948909	0.290475	non-significant	-0.858264	0.359987	non-significant	-0.148286	0.804984	non-significant	-1.28331	0.070309	non-significant	-1.42607	0.0768656	non-significant	NAC	Transcription factor JUNGBRUNNEN 1
1517	Asp01G028010	0.0306185	0.938371	non-significant	0.289214	0.387445	non-significant	0.454264	0.231329	non-significant	-0.165163	0.566543	non-significant	0.0219786	0.941756	non-significant	0.200291	0.589786	non-significant		Post-GPI attachment to proteins factor 3
1518	Asp01G028020	-0.327449	0.584048	non-significant	-0.218816	0.68267	non-significant	0.806542	0.128081	non-significant	-0.0575698	0.897701	non-significant	0.00126805	0.999374	non-significant	0.545018	0.292951	non-significant		PORR domain-containing protein
1519	Asp01G028040	-1.04049	0.0197377	down-regulated	-0.706682	0.0771333	non-significant	-4.46751	4.11e-16	down-regulated	-0.525119	0.0824538	non-significant	-0.537311	0.103359	non-significant	-2.43223	1.45e-08	down-regulated
1520	Asp01G028050	-5.55932	0.0167501	down-regulated	1.33822	0.218981	non-significant	-2.73938	0.080379	non-significant	0.699711	0.42095	non-significant	1.10307	0.161595	non-significant	-1.58355	0.11587	non-significant		Auxin-responsive protein SAUR78
1521	Asp01G028070	0.526086	0.34747	non-significant	0.677666	0.167558	non-significant	-0.273124	0.674627	non-significant	-0.669665	0.189412	non-significant	-0.272961	0.587218	non-significant	-0.0366491	0.956353	non-significant		Apoptosis-inducing factor homolog A
1522	Asp01G028080	0.291038	0.437842	non-significant	0.485202	0.134643	non-significant	0.477256	0.187289	non-significant	0.294766	0.287634	non-significant	0.379296	0.187756	non-significant	0.342976	0.314342	non-significant		Topoisomerase II-associated protein PAT1
1523	Asp01G028170	-0.406093	0.480871	non-significant	-0.672958	0.207982	non-significant	-2.78157	2.14e-05	down-regulated	0.235878	0.485573	non-significant	0.322017	0.434356	non-significant	-1.64502	0.00102185	down-regulated		Cysteine-rich RLK (Receptor-like kinase) protein
1524	Asp01G028190	-4.13907	0.0337988	down-regulated	-0.79826	0.64561	non-significant	-4.22536	0.013921	down-regulated	-2.12404	0.0394413	down-regulated	1.03835	0.410049	non-significant	-2.93772	0.0134769	down-regulated		Putative non-specific serine/threonine protein kinase
1525	Asp01G028230	-1.57211	0.11737	non-significant	-0.267124	0.808905	non-significant	-2.89457	0.00618098	down-regulated	-0.51281	0.466024	non-significant	0.567007	0.460535	non-significant	-1.74919	0.0364272	down-regulated		Putative non-specific serine/threonine protein kinase
1526	Asp01G028260	-0.696973	0.221958	non-significant	0.00682888	0.99151	non-significant	0.801578	0.093949	non-significant	0.00570837	0.991194	non-significant	-0.22026	0.669159	non-significant	-0.263379	0.637487	non-significant		Glycosyltransferase
1527	Asp01G028300	0.540438	0.649866	non-significant	-1.45239	0.136426	non-significant	0.521188	0.601179	non-significant	0.495668	0.315902	non-significant	-0.272053	0.575413	non-significant	1.35356	0.00969083	up-regulated		Receptor-like serine/threonine-protein kinase
1528	Asp01G028310	-1.01297	0.0224153	down-regulated	0.0692613	0.886792	non-significant	-1.54352	0.00615855	down-regulated	-1.74006	1.07e-05	down-regulated	-0.127515	0.834208	non-significant	-1.86929	1.41e-05	down-regulated		Receptor-like serine/threonine-protein kinase
1529	Asp01G028330	-1.45741	0.470519	non-significant	-3.08372	0.135329	non-significant	-3.01788	0.188036	non-significant	1.98395	0.145486	non-significant	0.809159	0.524473	non-significant	-7.46351	0.000111952	down-regulated		S-receptor kinase-like protein 2 (Fragment)
1530	Asp01G028340	-1.2174	0.552017	non-significant	-3.24643	0.0899231	non-significant	-4.47125	0.0532556	non-significant	1.90417	0.138959	non-significant	0.717129	0.588921	non-significant	-6.18813	0.00458073	down-regulated		Putative tyrosine-protein kinase, Fes/Fps type
1531	Asp01G028350	0.343919	0.783705	non-significant	-2.60797	0.0165291	down-regulated	0.475217	0.685944	non-significant	0.296889	0.86043	non-significant	-2.0183	0.20455	non-significant	-0.0807983	1	non-significant	bHLH	BHLH domain-containing protein
1532	Asp01G028360	-0.0684042	0.847504	non-significant	0.132669	0.680545	non-significant	-0.0261405	0.943233	non-significant	-0.517146	0.086576	non-significant	-0.675704	0.0254892	non-significant	-0.357116	0.321378	non-significant		Serine/threonine-protein kinase mkcB
1533	Asp01G028370	-0.541836	0.523371	non-significant	-0.360731	0.67609	non-significant	-2.52034	0.00312803	down-regulated	-0.269442	0.704735	non-significant	0.144727	0.851534	non-significant	-3.51814	0.000109399	down-regulated	GRAS	DELLA protein RGL1
1534	Asp01G028380	0.108255	0.793906	non-significant	0.0408924	0.914233	non-significant	0.329651	0.40063	non-significant	0.220169	0.466578	non-significant	0.139395	0.686754	non-significant	0.349328	0.362938	non-significant		Peptidyl-prolyl cis-trans isomerase
1535	Asp01G028390	0.292789	0.436651	non-significant	-0.063374	0.853758	non-significant	0.155996	0.674017	non-significant	-0.0689446	0.813958	non-significant	-0.310101	0.307027	non-significant	0.129074	0.710904	non-significant		2,4-dienoyl-CoA reductase [(3E)-enoyl-CoA-producing]
1536	Asp01G028440	0.154851	0.815937	non-significant	-0.478508	0.417993	non-significant	0.709124	0.207546	non-significant	0.164497	0.658461	non-significant	0.0342628	0.929265	non-significant	0.230762	0.659002	non-significant		Glutathione S-transferase
1537	Asp01G028460	-1.97537	0.0380713	down-regulated	-1.33109	0.110448	non-significant	-0.244686	0.798291	non-significant	0.109096	0.892966	non-significant	0.28251	0.711083	non-significant	0.865562	0.302514	non-significant		Metal tolerance protein 10
1538	Asp01G028480	0.0305915	0.956296	non-significant	-0.210336	0.662772	non-significant	-0.29746	0.589125	non-significant	0.34703	0.439586	non-significant	-0.0142204	0.977913	non-significant	0.286401	0.602387	non-significant		NTF2 domain-containing protein
1539	Asp01G028490	-0.540926	0.279081	non-significant	-0.844869	0.0512128	non-significant	-0.871939	0.0629966	non-significant	-0.241137	0.43527	non-significant	0.15361	0.627458	non-significant	-0.276868	0.434888	non-significant		Histone H2A/H2B/H3 domain-containing protein
1540	Asp01G028570	0.337048	0.519331	non-significant	0.203549	0.663419	non-significant	-0.7346	0.159021	non-significant	-0.132	0.738025	non-significant	-0.742041	0.0557548	non-significant	-0.400455	0.376185	non-significant		PUA domain-containing protein
1541	Asp01G028580	0.0949686	0.809224	non-significant	-0.272409	0.41929	non-significant	-0.787784	0.052659	non-significant	-0.24093	0.39793	non-significant	-0.179036	0.550939	non-significant	-0.625931	0.0942824	non-significant
1542	Asp01G028590	-1.08606	0.1171	non-significant	-1.16503	0.0663297	non-significant	-1.93692	0.00596879	down-regulated	-0.0751144	0.849157	non-significant	0.179721	0.650424	non-significant	-0.278305	0.596705	non-significant	G2-like	WOODY, ALTERED PHLOEM DEVELOPMENT
1543	Asp01G028600	0.280515	0.516008	non-significant	-0.227402	0.525055	non-significant	-0.585509	0.157618	non-significant	0.236804	0.48194	non-significant	0.287502	0.401791	non-significant	0.0924646	0.826405	non-significant		Zinc finger CCCH domain-containing protein 48
[truncated: 15,616 more rows]
