# Supplementary material for: Exploring the Genetic Basis of Drought Tolerance in Alhagi camelorum: A Comprehensive Transcriptome Study of Osmotic Stress Adaptations
Source: Int J Mol Sci. 2024 Nov 27;25(23):12725. doi: 10.3390/ijms252312725 (PMC11641545; doi:10.3390/ijms252312725)
Supplement: Supplementary file 1 [file ijms-25-12725-s001.zip › Table S2.xlsx]

## Sheet: PEG-dependent genes in Root 
gene	logFC_S1	PValue_S1	logFC_S5	PValue_S5	logFC_S10	PValue_S10	R2	Slope	description	TF	KO	kegg	sequence
Asp01G005930	1.27606	0.00874965	1.52791	0.00894792	2.2369	0.000558458	0.958953	0.108195	Protein CHLOROPLAST IMPORT APPARATUS 2				ATGGAAATGTCTTCGTGTTTGAGTGGAGCAGGAGGAAGAGCCTACGGGTTTGATTTAGAGATTGTTAAATCTCCATGTTCATGGAGTCGAACATCACAAACGTCTTCTTCTCCTTCCTCAACCATCTCCGAATCAAGCAATTCCCCGCTCGCGATCTCCACGAGAAAACCCAGAACCCCTCGTAAACGACCCAACCAAACCTACAACGAAGCCGCGGCACTCCTTTCCACCGCATACCCGAACCTCTTCTCCAACCCGAACCTCAAAACACAAACCAATACTAATAACAATAACAAGTTCACAAAAACGACGCCAGAAACGTACGAGTCTCCGGAACTTCTGTTCCCTTTCAGGGTGTTGGACACGTCATCCTCTTTCCTGCTTCACGGCCCAATCCAA…
Asp01G035580	5.02145	0.0153368	6.8535	0.00120745	8.01373	0.000453801	0.963223	0.32836	Myrcene synthase, chloroplastic				ATGGCTTCCCATCGAATTCCTTTACTTTCCTTCAGTTTTAATAAAATGGTTCCTCTAGAAAGAAAACTGTCATCACTACAAACCAAGAAATTTGTGGTCCTTAGCCCAATTCAATGCAAGGCATTACCTAGTCATAATCAAACAATTCCTCGTCGATCTGCAAACTTCCAACCTTCTATTTGGCATGATGATTATATCCAGTCATTGAGTAGTGAATACAAGGAAGAATTATATGCAAAGCAAATCAGAGTGCTAAAGGATGAAGTTAGGAAGATTCTTTGCGAATTGGTAGATCATGTTCAACAACTTGAGATGATTGACATCTTGCAAAGGCTTGGAGTTGCCAACCATTTCAACACCGAAATAAGGAACATATTGGAAAATGTTCATAGCAATATG…
Asp01G038970	1.78547	0.00443069	2.79948	3.91e-06	2.85402	2.74e-06	0.733603	0.114309	UV-B-induced protein, chloroplastic				AGGATTGCACAAATAAAAGAGAATCAATGTCAAGTTGCAGTAGAGGATATTATGTATTTGCTGATTTTTTTCAAGTTTTCTGAAATCAGGGTCCCTTTGGTTCCAAAGCTTTCTAGTTGTCTTTATAATGGCAGGCTAGAGATATTGCCTTCTAAGGACTGGGAACTAGAGTCTATTCACAGCTTGGAAGTTTTGGATATGATAAGGGAACATGTAACTACTGTAACTGGCTTGAGAGCAAAACCTAGTGTAACCGAGAGTTGGGCAACTACCAAAGTTAGACATTTCTTACTCGCCCAAATATATGTCGCTTCCATATTATATGGTTACTTTGTGAAATCAGTTTCGTTGAGGTACCACCTTGAAAGAAATCTTTCTTTGGCTAACCATGATCTTCAT…
Asp02G035610	1.99413	0.0178066	2.65997	0.00186437	3.0495	0.00154715	0.954863	0.11565		HSF			GGGTTTAGAAAGATTGTGCCTGAAAGATGGGAGTTTGCGAACAAATTCTTCAGGAGAGGAGAGAAGCACTTGTTAAATGAGATCCATAGAAGAAAAACTTCACAGCATCAACAAGTAGCCTTAAATCATCACCATGGATTTCACGCTTCACCTTTTTTTCCCTTTCACAACAGACTCAGCATTTCTCCCTCTAATGACAGTGACGAGGTAGCAAATTGGTGTGACTTACCACCTATGAATGGAAACATAAACAACTACAACAGTACTGTCGCAGTGCTTTCTGAAGACAATGAAAGACTAAGGCGAAGCAATAGTATGCTTATGTCGGAGTTGGCACACATGAAGAAGCTTTATAACGATATAATCTACTTCGTTCAGAATCATGTCAAGCCTGTTGCT…
Asp03G008930	1.28157	1.34e-05	1.49164	0.000207771	2.30105	8.18e-05	0.932332	0.115267	Pectinesterase inhibitor domain-containing protein				ATGGAGGCCTTTTCTTCAAAATATGACCTCATCACCACATTCTTTCTCATAGTTCTCTTTCTTCCCTTTAGTTTAACCACAACCACACACACTGTCCAAGCCAATGAAAGACCATACCAAGAAGCCAACACATTATTCATTAGAACATCTTGCAGTTCCACAACCTATCCAAGACTATGCTACAGATCCCTGGTGAAGCATGCAGATTTCATTCAAACAAACCGCATCCTCTTAACAAACACAGCCCTAAATGTGACTCTTGCATCAGCCAAATCAACCTCAGCTATGATGTCAACGCTAGCTAAGAGTCAGGGGCTGAAGCCAAGAGAGGTAGCAGCTATGAAGGACTGTGTGGAAGAGCTGAGTGACTCATTGGATGAACTAAGAAGATCTATTGAT…
Asp03G019300	1.71976	0.00558751	1.90522	6.69e-05	4.31169	1.07e-09	0.851668	0.295914			K01177	beta-amylase [EC:3.2.1.2]	GATTACTGTGAAGACCCTCATAAGTACAATCATGTCATACCGCCATTGAAGCGATCAGAACCAAAAATTCCCACTGAGGTTCTTCTTGAAGCAACTACACCAGTACCTCCATTTCCCTGGGACTCAGAGACAGACATGAAAGTCGATGGTTGAGTATTGAGTGGAGGTTGGAGAGAAAACATTGAAGTTGCTGGAGAAAATGCACTTCCAAGATATGATGCCCCTGCTTATAATCAAATCATACTAAATGCAAGACCACAAGGTGTCAACAAAGATGGCCCTCCGAAACTTCGGATGTATGGAGTAACGTACCTTCGTCTATCAGATGATCTATTGCAACAATCAAATTTTGATATATTCAAAAAATTTGTGGTAAAGATGCATGCAGATCAGGTCTCC…
Asp03G027410	2.09351	0.0174799	2.17755	0.000739772	4.83128	3.03e-07	0.824286	0.313482	Berberine bridge enzyme-like 18				ATGAAGGTTCATGAGAAGGGTTTTGAGTGTAACGTGTCTCATCCTAGTATTGACACTTCCATTCAGCTGGAGAGCTTTTACGCGTCAATTCAGCTGGAGAGGGGACCGACTAGGCCCTGGAAGCTGTCTGATTTGGATGGATTCGGCCCAAAACACTTAATCCAGCCCAGCTTATAGTGATAATAACAATCATGAAAAATTCGTTCAATGTCTTGAAAACTATTCCCATAATAGCTCCACTTCAATCTCCAAGGTTGTTCACACCAAAATCAACTCCTCTTACTCCTCTATACTAAGTTTTTCCGTTCAAAACCTTAGATTCGCATCCAACTCAACTCCAAAACCCCTTGTCATTGTGACACCTCTTGAAGTATCTCAAATTCAAGCCACCATAATCTG…
Asp03G031750	4.56137	3.06e-05	4.23928	0.0016358	6.84654	0.000183643	0.705999	0.264873	Isoflavone 2'-hydroxylase		K13260	isoflavone/4'-methoxyisoflavone 2'-hydroxylase [EC:1.14.14.90 1.14.14.89]	ATGGAGATCCTTTCCTTCTTGTCCTACTCTCTCTTTTATCTTGCTCTATTTTTCTTCTTCAGGCTTTTATTCCAAGCAAGAAAACTCAATAACTTCCCACCAGGTCCACCTTCTCTTCCCATAATTGGCAACCTCCACCACCTCAAACGCCCCCTCCAACACACCTTCAAAGGGCTATCTGAAAAGTATGGAGATATCATTTCCCTTTGGTTCGGGTCACGTCTTGTGGTCGTTATTTCTTCACTATCTTTATTCCAAGAGTGCTTCACCAAAAATGATGTTGTCCTTGCTAATAGACCCCGCTTTCTCTCAGGGAAGTACATCTTTTACAATTACACCACTTTAGGGTCATCCTCCTATGGCGAACACTGGCGCAACCTGCGTCGCATCACAGCCCTT…
Asp04G002040	1.08603	0.0014087	1.13933	0.00413786	1.99913	0.000145269	0.842927	0.104344	RHOMBOID-like protein 9, chloroplastic isoform X2				ATGGAATCAGATGTCGCTGTTTTTCACTATCAAAAAAACATACCAATCAACCATCATGAAACCACTAGCCATGCCATAAATGGAAGTCCTAAGCAACAACTACCTCAAGTCTCCTTTGCAAATCTGAAGCTCTTCTGTGAGAAAATACAGGTTTTCATGGCTGCATTTCCAATATGTTACAAAACGCGCTACAAGGACCAAAGTCTACCAATCCAAAGTGCAATAAGACAGAATGACAAGAGTTTCATGCATGAGAATGATAATATACTAAGATCCTTCTCTTCAGTTCCCTCAAATAAAGTCAACAAAATCATTACAAGATCAAAAACAAAAGATTGGAGTTCACCTAGGTGTATAGTCCATGGAAAAGATTCATTGCATAAGACTGCGGCAAAATTT…
Asp05G006550	1.54577	0.0155843	2.27769	0.000303477	4.13415	3.22e-10	0.967347	0.291028	Flavonoid 3',5'-hydroxylase				ATGACTTTTGATGCATTTCTTCTTAGAGACATTGGTTTTGCAGTTTTCATCTTCATCATCTCACACTTGTCCATTCGCTTAATCCTCAAAAGCAGTCGTAAAAATCTACCACCAGGCCCAAGAGGATGGCCGATTCTTGGTGCTCTACCACTCTTGGGGACCATGCCTCATGTCACACTCACAACCATGGCTAAGAAATTCGGACCCATCATGTACCTCAAAATGGGTACTTGCAACACTGTGGTTGCCTCAAACCCAGATGTGGCTAGAGCATTCCTCAAGACCTTAGACCATAATTTCTCAAACAGGCCCACTATTGGTGGTGCAACTCATTTAGGGTACAATTCACAAGACCTTGTTTTTGCAAATTATGGGCCTAAATGGAAGCTACTTAGGAAA…
Asp05G011610	1.06461	0.0161784	1.4731	0.00105944	2.32951	2.49e-05	0.981184	0.141803	Double Clp-N motif P-loop nucleoside triphosphate hydrolase superfamily protein				ATGCCGACGCCGGTAAGCTCAGCGAGGCAATGCTTAACAGACGAGGCGGCGCGTGCACTGGACGACGCAGTGACTGTCGCACGGCGCCGGAGCCACGCGCAGACGACGTCACTTCACGCCGTCTCGGCGTTACTCTCACTGCCCTCCGCCGTACTCCGCGACGCGTGCGTGCGTGCCGGAAGCTGTTCCTACTCCCCGCGCCTCCAGTTTCGCGCCCTGGAGCTCTCCGTCGGAGTCTCCCTGGACCGTCTCCCAACCTCCAAGGCCGCCGTCGCTGCTTCTTCCGGAGGCAGCAGCGACGCCGACGGTCCTCCGGTGTCGAACTCCCTCATGGCCGCCATAAAGCGGTCTCAGGCGAACCAGCGCCGCCACCCAGACAGCTTCCACTTACTTCAAATG…
Asp05G015790	3.34821	0.00941431	5.79301	1.35e-06	7.65858	0.000172059	0.980113	0.474593	HIG1 domain-containing protein				ATGGAGGCAGTTCAGTCATGGGTTTCACAGCACAAGCTCACCAGCATAGGGGCACTCTGGGCATCTGGAATTGGAGGATCACTTCTGGCCTATGCACGGGCTAAGTCTCCAATGAAGCCAAGTCTCAGGCTTATCCATGCTAGATGCATGCACAGGCGCTAACTCTAGCAGTGCTGTCTGGTGCAGCTGCTTATCATTATTATGAGGATTGTGATGTTCAGCCAAAACCAGTGGCAGATTGTCCCTCTCCGAATGTCACCCAGCTTGTTAAATGGGAGCTCGACAGTCCTTTCTAA
Asp05G026860	1.16299	0.037863	2.28974	2.09e-06	2.32568	0.0172158	0.717408	0.124187	alcohol dehydrogenase				ATGATTTCACCCACTGCTGGAAAGGTCATCCGCTGCAGAGGCGGTGGCATGGGAAGCTGGAAAGCCACTGGTGATAGAGGAAGTGGAGGTAGCTCCACCACAGGAAAATGAAGTTCGTCTCAAGATCTTGTTCACCTCACTTTGCCACACTGATGTCTACTTCTGGGAAGCTAAGGGACAGACACCATTATTTCCACGTATATTTGGTCATGAAGCAGGAGGATTGTGGAAAGTGTTGGTGAGGGTGTGACGGATCTCAAGGCTGGTGATCATGTGCTTCCAGTGTTCACAGGTGAGTGCAAGGAGTGTCCGCACTGCAAATCAGAAGAAAGTAACATGTGTGACCTCCTAAGGATTAACACTGACCGTGGAGTGATGCTGAATGATGGCAAGTCAAGG…
Asp06G017370	1.81125	0.00510347	2.53377	8.09e-07	5.91381	8.65e-11	0.916123	0.464863	Light-regulated protein				ATGCAGACATCTTTAACCATTGCAGCCCCCAACGCTGTGCCTTTGACACCTCCAAATAGTGTCTCTCACCAAAGCATCAGTTTCCCTACTAAATTGGCTGGCTCACGTGCTCCACCTCGTTACACTGCAATCAAAGTTGCAACTGTGAACTATGACACTTCAACGGTTGATTACAACTCTGCATTCTCGTGTTTCCGGCTGAAGCATGCGAAACGATTGGAGGGGAAGCCTGTTTGGCAGACATGTGCCCTGAAGTGAAGCTGCAGCAGCCAGAGGCTAATAAGAATGACACAGCAACTCGGGTTGCTTCAGAGAACGTTGAGAGAGAGTATCTTGAATACAATGATCCAAAAACGTAA
Asp07G014640	2.50111	0.013644	3.12605	0.00212539	4.39552	0.0150697	0.98322	0.212269	Fasciclin-like arabinogalactan protein 12				ATGAAGCAAGGTTTCTTTTCCTTGTCACTCTTCCTACTCATGTTTTCCTCGTTGTATTCATCCAACACAGCAGCACTAGCACCAGCAGCATCCCCAAAATCCCAACCAAAGGTGTCCCCATCACCGAAGGCAGCAGCAGCGCCAACATCAAAACCATTAGTCCCCACATTACCTCAATCCCCAGACTCCTCTGACTCAACCCCTGACGACATCACCAAAATCCTCAAGAAGGCCAAAACATTCACCGTCCTAACCCGCCTCCTCAAAACAACGGAAATAATGAACAACATAAACTCGCAGCTCATAACCGCAAAGAGTGGCGGGTTAACCATCCTTGCACCAGATGACGCAGCCTTCTCAAGCCTCAAAGCAGGGTTCCTTAACTCACTAAATGAAGGC…
Asp08G003230	2.59918	0.00257987	2.7103	0.00192202	3.76581	0.0002565	0.867112	0.132965	C-repeat/dehydration-responsive element-binding factor 2	ERF	K09286	EREBP-like factor	ATGAATATTTCCGTATCATCGTTTGGCGAGGTGAACTATGACACCCACCAGTCAGATGCATCTTCTCCGTCGGAACTGAGTTCCTCAAACCGTAGTAGTAGTAGTAGTACTGCTGCTCCCTCATTAGTCTCCGACGAAGAAGGGATAGAAGTCATAGTAGCGTCGGCGCTGCCAAAGAAGCGAACGGGGAGGAGAGTTTTCAAGGAGACAAGGCACCCAGTGTACAGAGGAGTGCGACTGAGAAACAATAACAAGTGGGTGTGCGAGATGCGAGTTCCCAACAATAACAAGTTAAGGATTTGGCTCGGAACATATCCGACACCGGAAATGGCTGCACGGGCACACGATGTTGCCGCACTCGCACTTCGGGGAAAGTCTGCTTGCCTCAATTTCGCTGAC…
Asp08G022200	1.97437	0.0448146	3.69812	0.000142437	3.95743	0.00474501	0.797247	0.213435	Protein CHLOROPLAST IMPORT APPARATUS 2				ATGAGATACACTTCATCGCTTAGAAGCCCAAAGAAAGAAGAACAAGAAGTACCAGATAACACTATCACTCCAATACTATCCAACTTTAACAAAGCTTACTCTGATGAAGATTTCAACATTTTGGACGAACTCGAAGAGGTCTTGAACATTGAGGAAGAACAGAAGTACTTACCCCCACAAAAAGCTTGTAGTAGTGGTTATCAGCTTCATTGGGATTTCATGGAATGGGAAGAGTTTAAGCCTCTTGGAGAGGAAGCAGAAGATGATTATGAAGGGAACAATAAGGTAAAAGAGAAAAGAAGTGAATGCAATTTTGAGGAGATGAAGATAAAGAGAGAAAACAATGATGGGTTTTGGGAAGTGGAGGATGAGAAGATGACCTTGAATTTGAACTTGAAC…

## Sheet: PEG-dependent genes in Shoot
gene	logFC_R1	PValue_R1	logFC_R5	PValue_R5	logFC_R10	PValue_R10	R2	Slope	description	TF	KO	kegg
Asp01G030840	5.7763	0.0375894	9.18558	4.79109e-06	12.4669	3.28498e-08	0.994371	0.739833	Proline-rich protein 4 isoform X2
Asp02G039780	3.05672	0.0278534	3.19998	0.000187319	7.78674	3.05226e-09	0.824007	0.541615	BURP domain-containing protein
Asp03G006040	2.59454	0.0317745	2.49854	0.000372257	6.97008	5.5595e-10	0.788128	0.502898	Non-specific lipid-transfer protein 5
Asp03G008930	2.52365	0.0424892	2.16624	0.000470835	4.25115	1.39989e-13	0.661918	0.201168	Pectinesterase inhibitor domain-containing protein
Asp03G024990	1.52855	0.044752	1.55819	0.0339301	4.09072	5.96593e-07	0.811228	0.293777	Cytochrome P450, family 71, subfamily A, polypeptide 26		K20617	cytochrome P450 family 71 subfamily A
Asp06G024480	1.28324	0.00859344	1.43118	0.00102582	2.25868	1.12324e-07	0.902024	0.110723	ABC transporter domain-containing protein		K05681	ATP-binding cassette, subfamily G (WHITE), member 2
Asp06G033360	1.66803	0.00242266	1.56522	0.00491774	2.83226	4.38058e-10	0.742122	0.134443			K19038	E3 ubiquitin-protein ligase ATL41 [EC:2.3.2.27]
Asp01G005930	1.27606	0.00874965	1.52791	0.00894792	2.2369	0.000558458	0.958953	0.108195	Protein CHLOROPLAST IMPORT APPARATUS 2
Asp01G035580	5.02145	0.0153368	6.8535	0.00120745	8.01373	0.000453801	0.963223	0.32836	Myrcene synthase, chloroplastic
Asp01G038970	1.78547	0.00443069	2.79948	3.91e-06	2.85402	2.74e-06	0.733603	0.114309	UV-B-induced protein, chloroplastic
Asp02G035610	1.99413	0.0178066	2.65997	0.00186437	3.0495	0.00154715	0.954863	0.11565		HSF
Asp03G008930	1.28157	1.34e-05	1.49164	0.000207771	2.30105	8.18e-05	0.932332	0.115267	Pectinesterase inhibitor domain-containing protein
Asp03G019300	1.71976	0.00558751	1.90522	6.69e-05	4.31169	1.07e-09	0.851668	0.295914			K01177	beta-amylase [EC:3.2.1.2]
Asp03G027410	2.09351	0.0174799	2.17755	0.000739772	4.83128	3.03e-07	0.824286	0.313482	Berberine bridge enzyme-like 18
Asp03G031750	4.56137	3.06e-05	4.23928	0.0016358	6.84654	0.000183643	0.705999	0.264873	Isoflavone 2'-hydroxylase		K13260	isoflavone/4'-methoxyisoflavone 2'-hydroxylase [EC:1.14.14.90 1.14.14.89]
Asp04G002040	1.08603	0.0014087	1.13933	0.00413786	1.99913	0.000145269	0.842927	0.104344	RHOMBOID-like protein 9, chloroplastic isoform X2
Asp05G006550	1.54577	0.0155843	2.27769	0.000303477	4.13415	3.22e-10	0.967347	0.291028	Flavonoid 3',5'-hydroxylase
Asp05G011610	1.06461	0.0161784	1.4731	0.00105944	2.32951	2.49e-05	0.981184	0.141803	Double Clp-N motif P-loop nucleoside triphosphate hydrolase superfamily protein
Asp05G015790	3.34821	0.00941431	5.79301	1.35e-06	7.65858	0.000172059	0.980113	0.474593	HIG1 domain-containing protein
Asp05G026860	1.16299	0.037863	2.28974	2.09e-06	2.32568	0.0172158	0.717408	0.124187	alcohol dehydrogenase
Asp06G017370	1.81125	0.00510347	2.53377	8.09e-07	5.91381	8.65e-11	0.916123	0.464863	Light-regulated protein
Asp07G014640	2.50111	0.013644	3.12605	0.00212539	4.39552	0.0150697	0.98322	0.212269	Fasciclin-like arabinogalactan protein 12
Asp08G003230	2.59918	0.00257987	2.7103	0.00192202	3.76581	0.0002565	0.867112	0.132965	C-repeat/dehydration-responsive element-binding factor 2	ERF	K09286	EREBP-like factor
Asp08G022200	1.97437	0.0448146	3.69812	0.000142437	3.95743	0.00474501	0.797247	0.213435	Protein CHLOROPLAST IMPORT APPARATUS 2
